# Supplementary material for: Bis[μ-1,4-bis­(4,5-dihydro-1H-imidazol-2-yl)benzene-κ2 N 3:N 3′]silver(I) dinitrate dihydrate
Source: Acta Crystallogr Sect E Struct Rep Online. 2008 Jan 30;64(Pt 2):m427–8. doi: 10.1107/S1600536808001633 (PMC2960425; doi:10.1107/S1600536808001633)
Supplement: Supplementary file 1 [file e-64-0m427-sup1.cif]

##############################################################################
###                                                                        ###
###        Electronic paper (Acta Crystallographica Section E)             ###
###                                                                        ###
##############################################################################
#                                                                            #
# This CIF contains the data in a paper accepted for publication in Acta     #
# Crystallographica Section E. It conforms to the requirements of Notes      #
# for Authors for Section E, and has been peer reviewed under the auspices   #
# of the IUCr Commission on Journals.                                        #
#                                                                            #
# Full details of the Crystallographic Information File format               #
# are given in the paper "The Crystallographic Information File (CIF):       #
# a New Standard Archive File for Crystallography" by S. R. Hall, F. H.      #
# Allen and I. D. Brown [Acta Cryst. (1991), A47, 655-685].                  #
#                                                                            #
# The current version of the core CIF dictionary is obtainable from          #
# ftp://ftp.iucr.org/pub/cif_core.dic. The current version number is 2.1.    #
#                                                                            #
# Software is freely available for graphical display of the structure(s) in  #
# this CIF.  For information consult the CIF home page http://www.iucr.org/  #
# cif/home.html                                                              #
#                                                                            #
##############################################################################
                                             
data_global
_audit_creation_method     'form.cif (version 2.0)'
_journal_data_validation_number     ?
_journal_date_recd_electronic     2008-01-12
_journal_date_accepted     2008-01-16
_journal_name_full     'Acta Crystallographica, Section E'
_journal_year     2008
_journal_volume     64
_journal_issue      2
_journal_page_first     m427
_journal_page_last     m428
_journal_paper_category     QM
_journal_coeditor_code     DN2312
_publ_contact_author_name     'Yu-Qiang Ding'
_publ_contact_author_address
;
      School of Chemical and Material Engineering
      Jiangnan University
      1800 Lihu Road
      Wuxi
      Jiangsu Province 214122
      People's Republic of China
;
_publ_contact_author_email     yuqiang_ding@yahoo.com
_publ_contact_author_phone     '0086-510-89880761'
_publ_section_title
;\
Bis[\m-1,4-bis(4,5-dihydro-1<i>H</i>-imidazol-2-yl)benzene-\k^2^<i>N</i>^3^:\
<i>N</i>^3'^]silver(I) dinitrate dihydrate
;
loop_
    _publ_author_name
    _publ_author_address
    'Hua Sun'
;     School of Chemical and Material Engineering
      Jiangnan University
      1800 Lihu Road
      Wuxi
      Jiangsu Province 214122
      People's Republic of China
;
    'Chun-Xia Ren'
;     School of Chemical and Material Engineering
      Jiangnan University
      1800 Lihu Road
      Wuxi
      Jiangsu Province 214122
      People's Republic of China
;
    'Bin Shen'
;     School of Chemical and Material Engineering
      Jiangnan University
      1800 Lihu Road
      Wuxi
      Jiangsu Province 214122
      People's Republic of China
;
    'Zhi-Qiang Liu'
;     School of Chemical and Material Engineering
      Jiangnan University
      1800 Lihu Road
      Wuxi
      Jiangsu Province 214122
      People's Republic of China
;
    'Yu-Qiang Ding'
;     School of Chemical and Material Engineering
      Jiangnan University
      1800 Lihu Road
      Wuxi
      Jiangsu Province 214122
      People's Republic of China
;
data_I
_audit_creation_method     SHELXL-97
_chemical_name_systematic
;
Bis[\m-1,4-bis(4,5-dihydro-1<i>H</i>-imidazol-2-yl)benzene-
\k^2^N^3^:N^3'^]silver(I) dinitrate dihydrate
;
_chemical_name_common     ?
_chemical_formula_moiety     'C24 H28 Ag2 N8 2+, 2(N O3 -), 2(H2 O)'
_chemical_formula_sum     'C24 H32 Ag2 N10 O8'
_chemical_formula_iupac     '[Ag2 (C12 H14 N4)2] (N O3)2, 2H2 O'
_chemical_formula_weight     804.34
_chemical_melting_point     ?
_symmetry_cell_setting     Triclinic
_symmetry_space_group_name_H-M     'P -1'
_symmetry_space_group_name_Hall     '-P 1'
loop_
    _symmetry_equiv_pos_as_xyz
    'x, y, z'
    '-x, -y, -z'
_cell_length_a     10.3562(19)
_cell_length_b     11.053(2)
_cell_length_c     13.282(2)
_cell_angle_alpha     97.496(3)
_cell_angle_beta     95.354(3)
_cell_angle_gamma     101.613(3)
_cell_volume     1465.3(4)
_cell_formula_units_Z     2
_cell_measurement_reflns_used     2137
_cell_measurement_theta_min     2.46
_cell_measurement_theta_max     23.94
_cell_measurement_temperature     273(2)
_exptl_crystal_description     Block
_exptl_crystal_colour     Colourless
_exptl_crystal_size_max     0.30
_exptl_crystal_size_mid     0.25
_exptl_crystal_size_min     0.20
_exptl_crystal_density_diffrn     1.823
_exptl_crystal_density_meas     ?
_exptl_crystal_density_method     'not measured'
_exptl_crystal_F_000     808
_exptl_absorpt_coefficient_mu     1.402
_exptl_absorpt_correction_type     'multi-scan'
_exptl_absorpt_process_details     '(SADABS; Bruker, 1998)'
_exptl_absorpt_correction_T_min     0.6784
_exptl_absorpt_correction_T_max     0.7668
_exptl_special_details
;
;
_diffrn_ambient_temperature     273(2)
_diffrn_radiation_type     MoK\a
_diffrn_radiation_wavelength     0.71073
_diffrn_radiation_source     'fine-focus sealed tube'
_diffrn_radiation_monochromator     graphite
_diffrn_measurement_device_type     'Bruker SMART CCD area-detector'
_diffrn_measurement_method     '\f and \w'
_diffrn_detector_area_resol_mean     ?
_diffrn_reflns_number     7650
_diffrn_reflns_av_R_equivalents     0.0172
_diffrn_reflns_av_sigmaI/netI     0.0416
_diffrn_reflns_theta_min     1.90
_diffrn_reflns_theta_max     25.50
_diffrn_reflns_theta_full     25.50
_diffrn_measured_fraction_theta_max     0.972
_diffrn_measured_fraction_theta_full     0.972
_diffrn_reflns_limit_h_min     -12
_diffrn_reflns_limit_h_max     12
_diffrn_reflns_limit_k_min     -11
_diffrn_reflns_limit_k_max     13
_diffrn_reflns_limit_l_min     -16
_diffrn_reflns_limit_l_max     15
_diffrn_standards_number     ?
_diffrn_standards_interval_count     ?
_diffrn_standards_interval_time     ?
_diffrn_standards_decay_%     ?
_refine_special_details
;
 Refinement of F^2^ against ALL reflections.  The weighted R-factor wR and
 goodness of fit S are based on F^2^, conventional R-factors R are based
 on F, with F set to zero for negative F^2^. The threshold expression of
 F^2^ > 2sigma(F^2^) is used only for calculating R-factors(gt) etc. and is
 not relevant to the choice of reflections for refinement.  R-factors based
 on F^2^ are statistically about twice as large as those based on F, and R-
 factors based on ALL data will be even larger.
;
_reflns_number_total     5316
_reflns_number_gt     3797
_reflns_threshold_expression     I>2\s(I)
_refine_ls_structure_factor_coef     Fsqd
_refine_ls_matrix_type     full
_refine_ls_R_factor_all     0.0645
_refine_ls_R_factor_gt     0.0492
_refine_ls_wR_factor_gt     0.1373
_refine_ls_wR_factor_ref     0.1435
_refine_ls_goodness_of_fit_ref     0.923
_refine_ls_restrained_S_all     0.923
_refine_ls_number_reflns     5316
_refine_ls_number_parameters     397
_refine_ls_number_restraints     3
_refine_ls_hydrogen_treatment     constr
_refine_ls_weighting_scheme     calc
_refine_ls_weighting_details
                 'calc w=1/[\s^2^(Fo^2^)+(0.1055P)^2^] where P=(Fo^2^+2Fc^2^)/3'
_atom_sites_solution_hydrogens     geom
_atom_sites_solution_primary     direct
_atom_sites_solution_secondary     difmap
_refine_ls_shift/su_max     0.001
_refine_ls_shift/su_mean     0.000
_refine_diff_density_max     2.173
_refine_diff_density_min     -0.821
_refine_ls_extinction_method     none
_refine_ls_extinction_coef     ?
loop_
    _atom_type_symbol
    _atom_type_description
    _atom_type_scat_dispersion_real
    _atom_type_scat_dispersion_imag
    _atom_type_scat_source
    'C' 'C' 0.0033 0.0016
                         'International Tables Vol C Tables 4.2.6.8 and 6.1.1.4'
    'H' 'H' 0.0000 0.0000
                         'International Tables Vol C Tables 4.2.6.8 and 6.1.1.4'
    'N' 'N' 0.0061 0.0033
                         'International Tables Vol C Tables 4.2.6.8 and 6.1.1.4'
    'O' 'O' 0.0106 0.0060
                         'International Tables Vol C Tables 4.2.6.8 and 6.1.1.4'
    'Ag' 'Ag' -0.8971 1.1015
                         'International Tables Vol C Tables 4.2.6.8 and 6.1.1.4'
_computing_data_collection     'SMART (Bruker, 1998)'
_computing_cell_refinement     'SAINT (Bruker, 1998)'
_computing_data_reduction     'SAINT (Bruker, 1998)'
_computing_structure_solution     'SHELXS97 (Sheldrick, 2008)'
_computing_structure_refinement     'SHELXL97 (Sheldrick, 2008)'
_computing_molecular_graphics
;
ORTEPIII (Burnett & Johnson, 1996),  ORTEP-3 for Windows (Farrugia,
1997) and
PLATON (Spek, 2003)
;
_computing_publication_material     'SHELXL97 (Sheldrick, 2008)'
loop_
    _atom_site_type_symbol
    _atom_site_label
    _atom_site_fract_x
    _atom_site_fract_y
    _atom_site_fract_z
    _atom_site_U_iso_or_equiv
    _atom_site_adp_type
    _atom_site_calc_flag
    _atom_site_refinement_flags
    _atom_site_occupancy
    _atom_site_disorder_assembly
    _atom_site_disorder_group
    Ag Ag1 0.72496(4) 0.29100(4) 0.19588(3) 0.04584(17) Uani d . 1 . .
    Ag Ag2 1.24475(4) 0.78014(4) 0.21805(3) 0.04782(17) Uani d . 1 . .
    N N1 0.5471(5) 0.3689(5) -0.0866(4) 0.0556(13) Uani d D 1 . .
    H H1 0.5461 0.4098 -0.1374 0.067 Uiso calc RD 1 . .
    N N2 0.6169(4) 0.3282(4) 0.0656(3) 0.0444(11) Uani d . 1 . .
    N N3 1.0950(5) 0.8764(5) -0.0663(4) 0.0562(13) Uani d D 1 . .
    H H3 1.0437 0.8590 -0.1234 0.067 Uiso calc RD 1 . .
    N N4 1.1847(4) 0.8423(4) 0.0829(3) 0.0446(11) Uani d . 1 . .
    N N5 0.7991(4) 0.2146(4) 0.3188(3) 0.0425(10) Uani d . 1 . .
    N N6 0.9176(5) 0.1613(4) 0.4484(3) 0.0487(12) Uani d D 1 . .
    H H6 0.9871 0.1636 0.4901 0.058 Uiso calc RD 1 . .
    N N7 1.3532(4) 0.7500(4) 0.3484(3) 0.0443(11) Uani d . 1 . .
    N N8 1.4423(4) 0.6791(4) 0.4819(4) 0.0510(12) Uani d . 1 . .
    H H8 1.4496 0.6282 0.5248 0.061 Uiso calc R 1 . .
    C C1 0.4473(5) 0.2619(6) -0.0755(4) 0.0510(14) Uani d . 1 . .
    H H1A 0.4548 0.1880 -0.1209 0.061 Uiso calc R 1 . .
    H H1B 0.3586 0.2768 -0.0886 0.061 Uiso calc R 1 . .
    C C2 0.4810(6) 0.2495(6) 0.0358(4) 0.0542(15) Uani d . 1 . .
    H H2A 0.4184 0.2796 0.0775 0.065 Uiso calc R 1 . .
    H H2B 0.4796 0.1632 0.0433 0.065 Uiso calc R 1 . .
    C C3 0.6420(5) 0.3957(5) -0.0059(4) 0.0389(12) Uani d . 1 . .
    C C4 0.7598(5) 0.4977(5) -0.0017(4) 0.0373(11) Uani d . 1 . .
    C C5 0.7993(5) 0.5387(5) -0.0918(4) 0.0458(13) Uani d . 1 . .
    H H5 0.7540 0.4984 -0.1549 0.055 Uiso calc R 1 . .
    C C6 0.9054(5) 0.6390(5) -0.0876(4) 0.0478(14) Uani d . 1 . .
    H H6A 0.9299 0.6661 -0.1479 0.057 Uiso calc R 1 . .
    C C7 0.9754(5) 0.6992(5) 0.0054(4) 0.0385(12) Uani d . 1 . .
    C C8 0.9353(5) 0.6586(5) 0.0946(4) 0.0449(13) Uani d . 1 . .
    H H8A 0.9803 0.6992 0.1576 0.054 Uiso calc R 1 . .
    C C9 0.8298(5) 0.5590(5) 0.0907(4) 0.0430(12) Uani d . 1 . .
    H H9 0.8053 0.5327 0.1512 0.052 Uiso calc R 1 . .
    C C10 1.0863(5) 0.8076(5) 0.0097(4) 0.0391(12) Uani d . 1 . .
    C C11 1.2038(6) 0.9842(6) -0.0381(5) 0.0585(16) Uani d . 1 . .
    H H11A 1.1718 1.0604 -0.0223 0.070 Uiso calc R 1 . .
    H H11B 1.2607 0.9934 -0.0918 0.070 Uiso calc R 1 . .
    C C12 1.2758(6) 0.9513(5) 0.0572(4) 0.0529(15) Uani d . 1 . .
    H H12A 1.3596 0.9307 0.0428 0.064 Uiso calc R 1 . .
    H H12B 1.2929 1.0206 0.1130 0.064 Uiso calc R 1 . .
    C C13 0.7201(6) 0.0958(5) 0.3396(4) 0.0517(14) Uani d . 1 . .
    H H13A 0.7169 0.0290 0.2837 0.062 Uiso calc R 1 . .
    H H13B 0.6301 0.1034 0.3487 0.062 Uiso calc R 1 . .
    C C14 0.7918(6) 0.0695(5) 0.4389(4) 0.0488(14) Uani d . 1 . .
    H H14A 0.7433 0.0841 0.4968 0.059 Uiso calc R 1 . .
    H H14B 0.8055 -0.0153 0.4319 0.059 Uiso calc R 1 . .
    C C15 0.9071(5) 0.2413(5) 0.3818(4) 0.0407(12) Uani d . 1 . .
    C C16 1.0166(5) 0.3512(5) 0.3846(4) 0.0379(11) Uani d . 1 . .
    C C17 0.9944(5) 0.4653(5) 0.3636(4) 0.0404(12) Uani d . 1 . .
    H H17 0.9080 0.4733 0.3454 0.048 Uiso calc R 1 . .
    C C18 1.0980(5) 0.5674(4) 0.3691(4) 0.0349(11) Uani d . 1 . .
    H H18 1.0814 0.6428 0.3532 0.042 Uiso calc R 1 . .
    C C19 1.2278(5) 0.5569(5) 0.3987(4) 0.0380(12) Uani d . 1 . .
    C C20 1.2499(5) 0.4421(5) 0.4183(4) 0.0422(12) Uani d . 1 . .
    H H20 1.3363 0.4335 0.4360 0.051 Uiso calc R 1 . .
    C C21 1.1465(5) 0.3411(5) 0.4119(4) 0.0413(12) Uani d . 1 . .
    H H21 1.1633 0.2651 0.4260 0.050 Uiso calc R 1 . .
    C C22 1.3392(5) 0.6637(5) 0.4076(4) 0.0359(11) Uani d . 1 . .
    C C23 1.4810(6) 0.8388(6) 0.3862(5) 0.0539(15) Uani d . 1 . .
    H H23A 1.4667 0.9226 0.4044 0.065 Uiso calc R 1 . .
    H H23B 1.5407 0.8402 0.3340 0.065 Uiso calc R 1 . .
    C C24 1.5388(5) 0.7930(5) 0.4794(4) 0.0530(14) Uani d . 1 . .
    H H24A 1.6260 0.7763 0.4711 0.064 Uiso calc R 1 . .
    H H24B 1.5450 0.8528 0.5409 0.064 Uiso calc R 1 . .
    N N9 0.9177(6) 0.9780(5) -0.2608(4) 0.0576(13) Uani d . 1 . .
    O O1 0.8766(5) 0.8843(4) -0.2188(4) 0.0705(13) Uani d . 1 . .
    O O2 1.0326(5) 1.0387(4) -0.2346(4) 0.0724(13) Uani d . 1 . .
    O O3 0.8422(6) 1.0092(5) -0.3252(4) 0.0875(16) Uani d . 1 . .
    N N10 0.4137(5) 0.4736(5) -0.2932(3) 0.0514(12) Uani d . 1 . .
    O O4 0.3505(5) 0.5295(5) -0.3486(3) 0.0719(13) Uani d . 1 . .
    O O5 0.3607(4) 0.3683(5) -0.2766(3) 0.0703(13) Uani d . 1 . .
    O O6 0.5283(4) 0.5234(4) -0.2531(3) 0.0635(12) Uani d . 1 . .
    O O1W 1.1003(4) 0.2239(4) 0.6372(3) 0.0721(13) Uani d . 1 . .
    H H11W 1.0637 0.1943 0.6860 0.108 Uiso d R 1 . .
    H H12W 1.1775 0.2658 0.6616 0.108 Uiso d R 1 . .
    O O2W 0.5808(5) 0.7918(5) -0.2779(4) 0.0920(16) Uani d . 1 . .
    H H21W 0.6639 0.8127 -0.2803 0.138 Uiso d R 1 . .
    H H22W 0.5669 0.7283 -0.2473 0.138 Uiso d R 1 . .
loop_
    _atom_site_aniso_label
    _atom_site_aniso_U_11
    _atom_site_aniso_U_22
    _atom_site_aniso_U_33
    _atom_site_aniso_U_12
    _atom_site_aniso_U_13
    _atom_site_aniso_U_23
    Ag1 0.0469(3) 0.0491(3) 0.0405(3) 0.0061(2) -0.00367(19) 0.01590(19)
    Ag2 0.0504(3) 0.0478(3) 0.0440(3) 0.0056(2) -0.00285(19) 0.0163(2)
    N1 0.051(3) 0.065(3) 0.045(3) -0.005(2) -0.012(2) 0.024(2)
    N2 0.044(3) 0.051(3) 0.036(2) 0.005(2) -0.0003(19) 0.014(2)
    N3 0.059(3) 0.062(3) 0.043(3) 0.000(3) -0.007(2) 0.024(2)
    N4 0.049(3) 0.041(3) 0.040(2) 0.001(2) 0.000(2) 0.010(2)
    N5 0.039(2) 0.044(3) 0.042(2) 0.004(2) -0.004(2) 0.012(2)
    N6 0.049(3) 0.050(3) 0.046(3) 0.007(2) -0.007(2) 0.020(2)
    N7 0.042(3) 0.044(3) 0.044(2) 0.005(2) -0.005(2) 0.011(2)
    N8 0.043(3) 0.052(3) 0.055(3) -0.002(2) -0.010(2) 0.023(2)
    C1 0.045(3) 0.059(4) 0.046(3) 0.005(3) -0.006(3) 0.015(3)
    C2 0.049(3) 0.060(4) 0.051(3) 0.002(3) -0.002(3) 0.019(3)
    C3 0.039(3) 0.047(3) 0.031(3) 0.012(2) -0.002(2) 0.007(2)
    C4 0.040(3) 0.041(3) 0.034(3) 0.013(2) 0.004(2) 0.012(2)
    C5 0.052(3) 0.047(3) 0.034(3) 0.003(3) -0.001(2) 0.008(2)
    C6 0.053(3) 0.058(4) 0.033(3) 0.009(3) 0.006(2) 0.017(3)
    C7 0.039(3) 0.042(3) 0.036(3) 0.012(2) -0.002(2) 0.009(2)
    C8 0.045(3) 0.053(3) 0.034(3) 0.006(3) -0.004(2) 0.013(2)
    C9 0.044(3) 0.053(3) 0.032(3) 0.003(3) 0.002(2) 0.016(2)
    C10 0.044(3) 0.040(3) 0.036(3) 0.010(2) 0.007(2) 0.012(2)
    C11 0.058(4) 0.057(4) 0.058(4) -0.002(3) 0.004(3) 0.025(3)
    C12 0.052(4) 0.051(3) 0.051(3) -0.003(3) 0.008(3) 0.015(3)
    C13 0.045(3) 0.052(3) 0.055(4) -0.001(3) -0.002(3) 0.022(3)
    C14 0.052(3) 0.049(3) 0.047(3) 0.004(3) 0.008(3) 0.019(3)
    C15 0.041(3) 0.041(3) 0.042(3) 0.008(2) 0.004(2) 0.015(2)
    C16 0.039(3) 0.041(3) 0.034(3) 0.007(2) 0.001(2) 0.011(2)
    C17 0.040(3) 0.046(3) 0.039(3) 0.016(2) 0.004(2) 0.012(2)
    C18 0.038(3) 0.027(2) 0.040(3) 0.007(2) 0.001(2) 0.010(2)
    C19 0.041(3) 0.043(3) 0.031(3) 0.009(2) 0.004(2) 0.009(2)
    C20 0.036(3) 0.045(3) 0.050(3) 0.012(2) 0.004(2) 0.017(2)
    C21 0.040(3) 0.037(3) 0.048(3) 0.009(2) 0.000(2) 0.014(2)
    C22 0.034(3) 0.040(3) 0.038(3) 0.012(2) 0.005(2) 0.014(2)
    C23 0.045(3) 0.047(3) 0.063(4) -0.006(3) 0.002(3) 0.013(3)
    C24 0.043(3) 0.057(4) 0.052(3) -0.001(3) -0.007(3) 0.013(3)
    N9 0.073(4) 0.060(3) 0.045(3) 0.027(3) 0.003(3) 0.010(3)
    O1 0.076(3) 0.061(3) 0.073(3) 0.010(2) -0.001(2) 0.020(2)
    O2 0.080(4) 0.068(3) 0.070(3) 0.010(3) 0.006(3) 0.024(3)
    O3 0.103(4) 0.096(4) 0.069(3) 0.042(3) -0.018(3) 0.025(3)
    N10 0.049(3) 0.069(4) 0.038(3) 0.017(3) 0.003(2) 0.013(2)
    O4 0.069(3) 0.090(4) 0.062(3) 0.029(3) -0.009(2) 0.026(3)
    O5 0.063(3) 0.078(3) 0.066(3) 0.004(3) -0.002(2) 0.026(3)
    O6 0.047(3) 0.077(3) 0.062(3) 0.005(2) -0.004(2) 0.015(2)
    O1W 0.068(3) 0.077(3) 0.067(3) 0.004(2) -0.015(2) 0.031(3)
    O2W 0.079(3) 0.127(5) 0.071(3) 0.016(3) 0.005(3) 0.027(3)
_geom_special_details
;
 All esds (except the esd in the dihedral angle between two l.s. planes)
 are estimated using the full covariance matrix.  The cell esds are taken
 into account individually in the estimation of esds in distances, angles
 and torsion angles; correlations between esds in cell parameters are only
 used when they are defined by crystal symmetry.  An approximate (isotropic)
 treatment of cell esds is used for estimating esds involving l.s. planes.
;
loop_
    _geom_bond_atom_site_label_1
    _geom_bond_atom_site_label_2
    _geom_bond_site_symmetry_2
    _geom_bond_distance
    _geom_bond_publ_flag
    Ag1 N5 . 2.087(4) ?
    Ag1 N2 . 2.104(4) ?
    Ag2 N7 . 2.076(4) ?
    Ag2 N4 . 2.089(4) ?
    N1 C3 . 1.344(7) ?
    N1 C1 . 1.439(7) ?
    N1 H1 . 0.8600 ?
    N2 C3 . 1.296(7) ?
    N2 C2 . 1.486(7) ?
    N3 C10 . 1.339(6) ?
    N3 C11 . 1.447(7) ?
    N3 H3 . 0.8600 ?
    N4 C10 . 1.300(7) ?
    N4 C12 . 1.473(7) ?
    N5 C15 . 1.291(7) ?
    N5 C13 . 1.474(7) ?
    N6 C15 . 1.343(6) ?
    N6 C14 . 1.466(7) ?
    N6 H6 . 0.8600 ?
    N7 C22 . 1.308(7) ?
    N7 C23 . 1.480(7) ?
    N8 C22 . 1.352(7) ?
    N8 C24 . 1.447(7) ?
    N8 H8 . 0.8600 ?
    C1 C2 . 1.517(7) ?
    C1 H1A . 0.9700 ?
    C1 H1B . 0.9700 ?
    C2 H2A . 0.9700 ?
    C2 H2B . 0.9700 ?
    C3 C4 . 1.475(7) ?
    C4 C9 . 1.382(7) ?
    C4 C5 . 1.402(7) ?
    C5 C6 . 1.386(7) ?
    C5 H5 . 0.9300 ?
    C6 C7 . 1.385(7) ?
    C6 H6A . 0.9300 ?
    C7 C8 . 1.390(7) ?
    C7 C10 . 1.475(7) ?
    C8 C9 . 1.378(7) ?
    C8 H8A . 0.9300 ?
    C9 H9 . 0.9300 ?
    C11 C12 . 1.530(8) ?
    C11 H11A . 0.9700 ?
    C11 H11B . 0.9700 ?
    C12 H12A . 0.9700 ?
    C12 H12B . 0.9700 ?
    C13 C14 . 1.542(7) ?
    C13 H13A . 0.9700 ?
    C13 H13B . 0.9700 ?
    C14 H14A . 0.9700 ?
    C14 H14B . 0.9700 ?
    C15 C16 . 1.480(7) ?
    C16 C17 . 1.385(7) ?
    C16 C21 . 1.390(7) ?
    C17 C18 . 1.381(7) ?
    C17 H17 . 0.9300 ?
    C18 C19 . 1.397(7) ?
    C18 H18 . 0.9300 ?
    C19 C20 . 1.386(7) ?
    C19 C22 . 1.459(7) ?
    C20 C21 . 1.371(7) ?
    C20 H20 . 0.9300 ?
    C21 H21 . 0.9300 ?
    C23 C24 . 1.515(8) ?
    C23 H23A . 0.9700 ?
    C23 H23B . 0.9700 ?
    C24 H24A . 0.9700 ?
    C24 H24B . 0.9700 ?
    N9 O3 . 1.234(6) ?
    N9 O2 . 1.236(7) ?
    N9 O1 . 1.258(7) ?
    N10 O5 . 1.239(6) ?
    N10 O6 . 1.240(6) ?
    N10 O4 . 1.243(6) ?
    O1W H11W . 0.8499 ?
    O1W H12W . 0.8500 ?
    O2W H21W . 0.8500 ?
    O2W H22W . 0.8499 ?
loop_
    _geom_angle_atom_site_label_1
    _geom_angle_atom_site_label_2
    _geom_angle_atom_site_label_3
    _geom_angle_site_symmetry_1
    _geom_angle_site_symmetry_3
    _geom_angle
    _geom_angle_publ_flag
    N5 Ag1 N2 . . 166.51(18) ?
    N7 Ag2 N4 . . 164.37(18) ?
    C3 N1 C1 . . 110.0(5) ?
    C3 N1 H1 . . 125.0 ?
    C1 N1 H1 . . 125.0 ?
    C3 N2 C2 . . 107.1(4) ?
    C3 N2 Ag1 . . 136.2(4) ?
    C2 N2 Ag1 . . 116.2(3) ?
    C10 N3 C11 . . 109.9(5) ?
    C10 N3 H3 . . 125.1 ?
    C11 N3 H3 . . 125.1 ?
    C10 N4 C12 . . 107.7(4) ?
    C10 N4 Ag2 . . 136.8(4) ?
    C12 N4 Ag2 . . 115.5(3) ?
    C15 N5 C13 . . 107.1(4) ?
    C15 N5 Ag1 . . 135.4(4) ?
    C13 N5 Ag1 . . 117.3(3) ?
    C15 N6 C14 . . 109.1(4) ?
    C15 N6 H6 . . 125.4 ?
    C14 N6 H6 . . 125.4 ?
    C22 N7 C23 . . 107.4(4) ?
    C22 N7 Ag2 . . 134.8(4) ?
    C23 N7 Ag2 . . 117.7(4) ?
    C22 N8 C24 . . 110.8(4) ?
    C22 N8 H8 . . 124.6 ?
    C24 N8 H8 . . 124.6 ?
    N1 C1 C2 . . 101.7(4) ?
    N1 C1 H1A . . 111.4 ?
    C2 C1 H1A . . 111.4 ?
    N1 C1 H1B . . 111.4 ?
    C2 C1 H1B . . 111.4 ?
    H1A C1 H1B . . 109.3 ?
    N2 C2 C1 . . 104.6(4) ?
    N2 C2 H2A . . 110.8 ?
    C1 C2 H2A . . 110.8 ?
    N2 C2 H2B . . 110.8 ?
    C1 C2 H2B . . 110.8 ?
    H2A C2 H2B . . 108.9 ?
    N2 C3 N1 . . 114.1(5) ?
    N2 C3 C4 . . 125.2(5) ?
    N1 C3 C4 . . 120.6(5) ?
    C9 C4 C5 . . 118.3(5) ?
    C9 C4 C3 . . 121.3(4) ?
    C5 C4 C3 . . 120.3(5) ?
    C6 C5 C4 . . 120.4(5) ?
    C6 C5 H5 . . 119.8 ?
    C4 C5 H5 . . 119.8 ?
    C7 C6 C5 . . 120.7(5) ?
    C7 C6 H6A . . 119.6 ?
    C5 C6 H6A . . 119.6 ?
    C6 C7 C8 . . 118.6(5) ?
    C6 C7 C10 . . 120.5(5) ?
    C8 C7 C10 . . 120.8(5) ?
    C9 C8 C7 . . 120.8(5) ?
    C9 C8 H8A . . 119.6 ?
    C7 C8 H8A . . 119.6 ?
    C8 C9 C4 . . 121.1(5) ?
    C8 C9 H9 . . 119.5 ?
    C4 C9 H9 . . 119.5 ?
    N4 C10 N3 . . 114.4(5) ?
    N4 C10 C7 . . 124.5(5) ?
    N3 C10 C7 . . 121.1(5) ?
    N3 C11 C12 . . 101.6(4) ?
    N3 C11 H11A . . 111.5 ?
    C12 C11 H11A . . 111.5 ?
    N3 C11 H11B . . 111.5 ?
    C12 C11 H11B . . 111.5 ?
    H11A C11 H11B . . 109.3 ?
    N4 C12 C11 . . 105.0(5) ?
    N4 C12 H12A . . 110.8 ?
    C11 C12 H12A . . 110.8 ?
    N4 C12 H12B . . 110.8 ?
    C11 C12 H12B . . 110.8 ?
    H12A C12 H12B . . 108.8 ?
    N5 C13 C14 . . 105.5(4) ?
    N5 C13 H13A . . 110.6 ?
    C14 C13 H13A . . 110.6 ?
    N5 C13 H13B . . 110.6 ?
    C14 C13 H13B . . 110.6 ?
    H13A C13 H13B . . 108.8 ?
    N6 C14 C13 . . 100.8(4) ?
    N6 C14 H14A . . 111.6 ?
    C13 C14 H14A . . 111.6 ?
    N6 C14 H14B . . 111.6 ?
    C13 C14 H14B . . 111.6 ?
    H14A C14 H14B . . 109.4 ?
    N5 C15 N6 . . 115.9(5) ?
    N5 C15 C16 . . 124.9(5) ?
    N6 C15 C16 . . 119.2(5) ?
    C17 C16 C21 . . 118.5(5) ?
    C17 C16 C15 . . 122.4(5) ?
    C21 C16 C15 . . 119.1(4) ?
    C18 C17 C16 . . 121.4(5) ?
    C18 C17 H17 . . 119.3 ?
    C16 C17 H17 . . 119.3 ?
    C17 C18 C19 . . 119.6(4) ?
    C17 C18 H18 . . 120.2 ?
    C19 C18 H18 . . 120.2 ?
    C20 C19 C18 . . 118.9(5) ?
    C20 C19 C22 . . 120.1(5) ?
    C18 C19 C22 . . 121.1(4) ?
    C21 C20 C19 . . 121.0(5) ?
    C21 C20 H20 . . 119.5 ?
    C19 C20 H20 . . 119.5 ?
    C20 C21 C16 . . 120.6(5) ?
    C20 C21 H21 . . 119.7 ?
    C16 C21 H21 . . 119.7 ?
    N7 C22 N8 . . 113.6(5) ?
    N7 C22 C19 . . 126.5(5) ?
    N8 C22 C19 . . 119.9(4) ?
    N7 C23 C24 . . 106.2(4) ?
    N7 C23 H23A . . 110.5 ?
    C24 C23 H23A . . 110.5 ?
    N7 C23 H23B . . 110.5 ?
    C24 C23 H23B . . 110.5 ?
    H23A C23 H23B . . 108.7 ?
    N8 C24 C23 . . 101.8(4) ?
    N8 C24 H24A . . 111.4 ?
    C23 C24 H24A . . 111.4 ?
    N8 C24 H24B . . 111.4 ?
    C23 C24 H24B . . 111.4 ?
    H24A C24 H24B . . 109.3 ?
    O3 N9 O2 . . 121.3(6) ?
    O3 N9 O1 . . 119.7(6) ?
    O2 N9 O1 . . 118.9(5) ?
    O5 N10 O6 . . 120.0(5) ?
    O5 N10 O4 . . 119.6(5) ?
    O6 N10 O4 . . 120.4(5) ?
    H11W O1W H12W . . 107.7 ?
    H21W O2W H22W . . 107.7 ?
loop_
    _geom_hbond_atom_site_label_D
    _geom_hbond_atom_site_label_H
    _geom_hbond_atom_site_label_A
    _geom_hbond_site_symmetry_A
    _geom_hbond_distance_DH
    _geom_hbond_distance_HA
    _geom_hbond_distance_DA
    _geom_hbond_angle_DHA
    N1 H1 O6 . 0.86 2.12 2.980(6) 172.9
    N1 H1 O5 . 0.86 2.46 3.029(6) 123.8
    N3 H3 O1 . 0.86 2.13 2.915(7) 150.7
    N3 H3 O2 . 0.86 2.64 3.143(6) 118.6
    N6 H6 O1W . 0.86 2.13 2.912(6) 150.2
    N8 H8 O4 1_656 0.86 2.33 3.073(7) 145.1
    O1W H11W O2 1_546 0.85 2.12 2.852(6) 144.3
    O1W H12W O5 1_656 0.85 2.04 2.888(7) 178.4
    O2W H21W O1 . 0.85 2.22 3.021(7) 156.5
    O2W H22W O6 . 0.85 2.21 2.973(7) 149.7
