# Supplementary material for: Bis[μ-1,4-bis­(4,5-dihydro-1H-imidazol-2-yl)benzene-κ2 N 3:N 3′]silver(I) dinitrate dihydrate
Source: Acta Crystallogr Sect E Struct Rep Online. 2008 Jan 30;64(Pt 2):m427–8. doi: 10.1107/S1600536808001633 (PMC2960425; doi:10.1107/S1600536808001633)
Supplement: Supplementary file 2 [file e-64-0m427-Isup2.hkl]

# 
# h,k,l, Fc-squared, Fo-squared, sigma(Fo-squared) and status flag 
# 
data_I
_shelx_title ' xb1812m in P-1' 
_shelx_refln_list_code          4 
_shelx_F_calc_maximum      439.10 
_exptl_crystal_F_000       808.00 
_reflns_d_resolution_high  0.8255 
 
loop_ 
 _symmetry_equiv_pos_as_xyz 
 'x, y, z' 
 '-x, -y, -z' 
 
_cell_length_a    10.3562 
_cell_length_b    11.0532 
_cell_length_c    13.2824 
_cell_angle_alpha  97.496 
_cell_angle_beta   95.354 
_cell_angle_gamma 101.613 
 
_shelx_F_squared_multiplier     1.000 
 
loop_ 
 _refln_index_h 
 _refln_index_k 
 _refln_index_l 
 _refln_F_squared_calc 
 _refln_F_squared_meas 
 _refln_F_squared_sigma 
 _refln_observed_status 
   1   0   0      213.05      190.71      6.98 o 
   2   0   0    11936.75    11498.84    209.78 o 
   3   0   0      124.09      126.05     10.47 o 
   4   0   0     9288.50     8203.83    157.22 o 
   5   0   0      882.05      740.50     28.84 o 
   6   0   0     6340.65     6365.61    132.10 o 
   7   0   0        8.26       11.40     16.28 o 
   8   0   0     1426.62     1490.14     86.63 o 
   9   0   0        9.93       -1.40     25.12 o 
  10   0   0      259.70      316.06     37.68 o 
  11   0   0      626.99      645.61     50.70 o 
 -10   1   0      628.13      648.17     44.89 o 
  -9   1   0      314.14      338.09     22.69 o 
  -8   1   0      144.93      155.82     25.82 o 
  -7   1   0     2775.16     2514.52     68.61 o 
  -6   1   0       42.97       38.37     16.28 o 
  -5   1   0     8400.60     8218.71    162.56 o 
  -4   1   0     1422.81     1479.60     40.23 o 
  -3   1   0    15452.11    14833.63    272.57 o 
  -2   1   0      487.14      497.47     11.06 o 
  -1   1   0    17691.52    25265.32    785.03 o 
   0   1   0     2393.20     2372.89     47.44 o 
   1   1   0    70229.62    61824.63   1104.23 o 
   2   1   0     1950.31     1926.36     40.93 o 
   3   1   0    37486.69    37460.14    670.03 o 
   4   1   0     1220.70     1245.40     35.12 o 
   5   1   0     4141.72     3842.02     83.96 o 
   6   1   0      449.30      448.86     27.68 o 
   7   1   0     3267.39     3487.64     62.37 o 
   8   1   0        8.55        7.92     14.46 o 
   9   1   0      146.03      222.33     33.26 o 
  10   1   0      164.89      202.10     36.75 o 
  11   1   0      231.25      212.10     41.16 o 
 -12   2   0        9.79        3.26     33.49 o 
 -11   2   0       69.44       37.91     30.23 o 
 -10   2   0      157.45      136.28     29.07 o 
  -9   2   0      152.56      100.37     19.15 o 
  -8   2   0      243.76      213.47     36.86 o 
  -7   2   0      288.69      301.85     17.49 o 
  -6   2   0     1069.61     1006.99     62.33 o 
  -5   2   0     1201.74     1174.87     26.98 o 
  -4   2   0     3884.04     3179.87     47.94 o 
  -3   2   0        4.73        0.94      5.40 o 
  -2   2   0      638.90      787.47     24.42 o 
  -1   2   0      118.55      114.98      4.13 o 
   0   2   0    18945.60    18117.94    235.17 o 
   1   2   0     5542.78     5360.45    103.03 o 
   2   2   0    17087.94    16757.90    304.43 o 
   3   2   0     1304.74     1345.87     35.35 o 
   4   2   0     4984.33     4422.27     92.10 o 
   5   2   0     1906.32     2050.78     53.72 o 
   6   2   0     7900.38     7949.86    160.24 o 
   7   2   0      312.20      320.83     46.75 o 
   8   2   0     1193.26     1150.51     55.82 o 
   9   2   0       94.52       98.84     30.93 o 
  10   2   0      296.04      355.83     44.19 o 
  11   2   0      185.65      246.06     44.65 o 
 -12   3   0       71.44       37.21     35.82 o 
 -11   3   0        0.40        6.28     32.33 o 
 -10   3   0       87.05       61.34     21.05 o 
  -9   3   0       36.05       36.43     18.17 o 
  -8   3   0       62.56       63.85     15.81 o 
  -7   3   0       29.78       16.82     12.99 o 
  -6   3   0      194.85      243.24     41.86 o 
  -5   3   0      835.91      882.96     23.21 o 
  -4   3   0      164.96      158.49     10.33 o 
  -3   3   0     1207.00     1462.85     26.69 o 
  -2   3   0      174.88      172.82      6.69 o 
  -1   3   0    12139.29    11908.96    194.25 o 
   0   3   0        1.06        2.90      4.60 o 
   1   3   0     9201.78     8939.13    121.87 o 
   2   3   0      165.40      146.27      9.43 o 
   3   3   0    23191.72    23570.27    428.85 o 
   4   3   0      878.41     1054.85     26.42 o 
   5   3   0     3285.39     3081.80     55.19 o 
   6   3   0      232.56      266.92     31.28 o 
   7   3   0     4120.80     4487.63    119.31 o 
   8   3   0      522.36      685.14     45.12 o 
   9   3   0     1142.40     1369.13     68.61 o 
  10   3   0       45.20       -3.49     30.47 o 
  11   3   0      415.09      490.72     54.89 o 
 -11   4   0       28.54       19.77     30.70 o 
 -10   4   0      135.96       95.90     21.66 o 
  -9   4   0       56.47       68.66     19.30 o 
  -8   4   0      166.44      164.39     25.82 o 
  -7   4   0        0.51        2.91     12.81 o 
  -6   4   0       86.75       61.67     12.89 o 
  -5   4   0        9.35        4.94      9.37 o 
  -4   4   0     8619.24    12762.83    197.92 o 
  -3   4   0      539.00      459.98     10.74 o 
  -2   4   0       38.53       33.30      5.11 o 
  -1   4   0     1309.49     1266.69     72.10 o 
   0   4   0    12272.63    11624.76    157.19 o 
   1   4   0       61.02       54.84      8.04 o 
   2   4   0    20802.91    21458.86    284.38 o 
   3   4   0      556.81      627.02     32.33 o 
   4   4   0     4508.69     4624.54     74.72 o 
   5   4   0        5.53        5.68     11.75 o 
   6   4   0     5302.52     5524.89     91.03 o 
   7   4   0      143.64      146.05     30.47 o 
   8   4   0     1847.08     2000.55     80.24 o 
   9   4   0      121.52      139.77     34.89 o 
  10   4   0      567.39      660.03     57.68 o 
 -11   5   0       43.24       28.09     26.28 o 
 -10   5   0      171.70      145.74     23.47 o 
  -9   5   0       75.37       67.26     19.26 o 
  -8   5   0        0.27        2.78     16.35 o 
  -7   5   0      143.09      150.98     17.47 o 
  -6   5   0      253.64      264.28     20.23 o 
  -5   5   0      322.70      432.02     23.84 o 
  -4   5   0     1797.81     1861.95     89.42 o 
  -3   5   0      475.46      384.71     13.88 o 
  -2   5   0        0.24       -4.22      5.95 o 
  -1   5   0      868.77      890.45     22.21 o 
   0   5   0        1.42        4.74      7.32 o 
   1   5   0     4670.05     4321.89     68.32 o 
   2   5   0      118.25      133.39     12.38 o 
   3   5   0     8246.06     8509.75    124.34 o 
   4   5   0      282.79      332.38     18.64 o 
   5   5   0     1360.18     1454.03     38.46 o 
   6   5   0        6.45        4.19     23.49 o 
   7   5   0     3612.36     3905.74    116.52 o 
   8   5   0       66.01       80.47     31.40 o 
   9   5   0      783.81      947.71     63.72 o 
  10   5   0       13.44       18.61     40.00 o 
 -11   6   0       95.78       77.68     43.49 o 
 -10   6   0      238.93      233.69     41.86 o 
  -9   6   0      269.69      260.46     24.20 o 
  -8   6   0       99.05       80.41     20.00 o 
  -7   6   0       55.53       57.21     17.79 o 
  -6   6   0      142.53      190.25     17.65 o 
  -5   6   0        0.36        1.15     12.42 o 
  -4   6   0     1342.27     1306.03     79.31 o 
  -3   6   0      499.11      458.16     14.53 o 
  -2   6   0      419.32      488.78     36.63 o 
  -1   6   0       28.47       33.47     10.05 o 
   0   6   0       63.67       68.16     10.89 o 
   1   6   0       60.59       48.65     11.42 o 
   2   6   0     2663.23     2669.49     50.99 o 
   3   6   0      347.33      361.57     32.44 o 
   4   6   0     3002.76     3302.89     62.70 o 
   5   6   0      110.83      108.03     19.77 o 
   6   6   0     1380.35     1465.18     67.21 o 
   7   6   0        8.54       21.86     30.70 o 
   8   6   0      781.22      765.15     55.58 o 
   9   6   0       30.20       45.82     41.16 o 
 -11   7   0      121.04      129.08     44.65 o 
 -10   7   0      264.57      238.37     28.97 o 
  -9   7   0      397.48      405.78     28.87 o 
  -8   7   0      160.38      180.26     22.75 o 
  -7   7   0      777.14     1055.67     34.75 o 
  -6   7   0      602.06      616.81     26.01 o 
  -5   7   0      356.06      346.63     20.51 o 
  -4   7   0       44.60       37.08     13.74 o 
  -3   7   0      116.36       93.26     20.00 o 
  -2   7   0       14.48        2.81     10.30 o 
  -1   7   0       13.18       26.58     12.30 o 
   0   7   0      211.80      230.17     16.11 o 
   1   7   0       31.06       23.99     13.07 o 
   2   7   0       53.61       60.47     14.55 o 
   3   7   0      106.66      122.94     17.06 o 
   4   7   0       24.99       25.70     23.26 o 
   5   7   0      625.90      651.65     46.75 o 
   6   7   0        1.37       -0.70     28.61 o 
   7   7   0      350.93      371.18     43.03 o 
   8   7   0       59.92       82.56     40.23 o 
 -11   8   0      177.55      158.84     45.58 o 
 -10   8   0      238.66      214.66     45.35 o 
  -9   8   0      416.30      406.87     29.72 o 
  -8   8   0      381.58      595.27     31.86 o 
  -7   8   0      482.72      492.49     27.48 o 
  -6   8   0     1283.37     1301.21     45.82 o 
  -5   8   0      110.46      138.79     18.32 o 
  -4   8   0      971.01      914.92     49.07 o 
  -3   8   0      551.55      525.60     35.12 o 
  -2   8   0      277.42      287.22     29.77 o 
  -1   8   0       15.04        8.35     13.14 o 
   0   8   0      122.58      130.37     25.93 o 
   1   8   0        0.01       -3.26     13.71 o 
   2   8   0      269.36      235.05     20.80 o 
   3   8   0       38.46       24.68     17.41 o 
   4   8   0       28.54       18.53     18.82 o 
   5   8   0       45.81       52.10     31.16 o 
   6   8   0      162.62      159.54     36.05 o 
   7   8   0        0.80        0.93     32.56 o 
   8   8   0      158.30      123.26     42.33 o 
 -10   9   0      270.58      248.61     50.00 o 
  -9   9   0      195.48      344.55     32.19 o 
  -8   9   0      349.17      365.29     30.16 o 
  -7   9   0      613.72      543.83     31.35 o 
  -6   9   0      623.03      594.91     30.60 o 
  -5   9   0     1185.22     1210.05     38.14 o 
  -4   9   0       59.05       41.40     27.44 o 
  -3   9   0      809.99      729.10     44.65 o 
  -2   9   0      167.36      167.45     29.54 o 
  -1   9   0     1667.80     1753.10     63.49 o 
   0   9   0      557.40      521.94     26.29 o 
   1   9   0      126.84      145.88     20.35 o 
   2   9   0       81.46       59.02     18.99 o 
   3   9   0        2.43        3.41     18.66 o 
   4   9   0       28.36        5.58     29.77 o 
   5   9   0        2.53        9.07     33.72 o 
   6   9   0        4.47        7.91     37.68 o 
   7   9   0       10.69       10.70     41.86 o 
 -10  10   0      140.67      189.08     49.07 o 
  -9  10   0      218.89      212.33     50.23 o 
  -8  10   0      324.06      317.04     31.73 o 
  -7  10   0      556.33      594.21     33.74 o 
  -6  10   0      728.57      684.21     53.49 o 
  -5  10   0      323.53      288.38     40.00 o 
  -4  10   0     1171.10     1143.30     62.10 o 
  -3  10   0      297.70      223.96     35.35 o 
  -2  10   0      587.39      609.79     45.12 o 
  -1  10   0      289.95      267.92     35.82 o 
   0  10   0       93.34      113.26     30.70 o 
   1  10   0       18.50        4.81     18.66 o 
   2  10   0      554.57      554.00     32.56 o 
   3  10   0        0.11       -4.69     20.80 o 
   4  10   0       35.30        5.58     33.95 o 
   5  10   0        0.17       -5.58     37.91 o 
  -9  11   0      159.63      185.12     53.26 o 
  -8  11   0      441.81      356.99     53.96 o 
  -7  11   0      261.70      222.57     42.56 o 
  -6  11   0      418.50      447.23     51.40 o 
  -5  11   0      373.14      351.87     43.03 o 
  -4  11   0      186.81      192.33     41.40 o 
  -3  11   0      920.03      795.61     54.42 o 
  -2  11   0      183.67      158.61     36.28 o 
  -1  11   0      420.46      354.90     42.79 o 
   0  11   0       58.84       48.14     33.72 o 
   1  11   0      362.74      405.60     43.72 o 
   2  11   0       33.11       27.82     24.91 o 
   3  11   0      426.68      337.46     45.35 o 
   4  11   0        0.15       -6.28     38.84 o 
  -7  12   0      239.44      207.45     52.56 o 
  -6  12   0      287.80      294.43     51.40 o 
  -5  12   0      111.38      140.01     45.82 o 
  -4  12   0      589.23      575.84     55.35 o 
  -3  12   0      224.25      258.15     46.28 o 
  -2  12   0      434.65      448.39     49.77 o 
  -1  12   0      146.72      154.42     40.70 o 
   0  12   0      350.20      416.06     48.61 o 
   1  12   0      194.51      238.38     45.35 o 
   2  12   0      278.18      330.71     49.54 o 
  -5  13   0      433.67      400.25     57.44 o 
  -4  13   0      143.51      143.73     43.49 o 
  -3  13   0      341.98      357.92     52.79 o 
  -2  13   0       60.11       57.44     45.12 o 
  -1  13   0      160.01      135.59     47.21 o 
   0 -13   1        0.00       -6.74     41.63 o 
   1 -13   1       21.02        7.67     41.86 o 
   2 -13   1       23.80       35.35     44.19 o 
   3 -13   1        0.39      -10.23     41.86 o 
   4 -13   1       80.60       68.14     46.28 o 
   5 -13   1       65.68       73.26     50.00 o 
  -3 -12   1        3.06        6.28     43.96 o 
  -1 -12   1        0.12      -12.09     36.28 o 
   0 -12   1        0.08       -0.93     34.65 o 
   1 -12   1       20.60       11.40     34.89 o 
   2 -12   1        4.41        3.95     35.35 o 
   3 -12   1        6.21        6.28     32.33 o 
   4 -12   1        2.51       11.63     33.49 o 
   5 -12   1       76.11       47.91     42.33 o 
   6 -12   1        0.13       11.86     44.19 o 
   7 -12   1       96.36      148.38     50.23 o 
  -4 -11   1        0.03       -3.72     36.28 o 
  -3 -11   1      319.89      279.78     47.21 o 
  -2 -11   1        6.14        9.54     23.02 o 
  -1 -11   1      112.53      146.05     38.61 o 
   0 -11   1      141.07       99.07     34.42 o 
   1 -11   1       10.09        2.09     30.93 o 
   2 -11   1       46.04       18.37     31.86 o 
   3 -11   1      435.99      411.18     45.82 o 
   4 -11   1       64.11       87.68     36.98 o 
   5 -11   1      158.44      193.96     38.61 o 
   6 -11   1       17.70        1.63     35.35 o 
   7 -11   1        0.36        4.19     36.98 o 
   8 -11   1        1.38      -14.19     37.21 o 
   9 -11   1       15.45       15.35     49.07 o 
  -5 -10   1        0.73        1.16     35.58 o 
  -4 -10   1      873.48      694.21     53.49 o 
  -3 -10   1      197.69      120.47     33.72 o 
  -2 -10   1      902.86      935.02     88.96 o 
  -1 -10   1       69.95       92.60     20.85 o 
   0 -10   1      259.55      258.38     34.65 o 
   1 -10   1      279.94      270.94     34.19 o 
   2 -10   1      145.89      166.29     32.79 o 
   3 -10   1       70.69       81.86     31.86 o 
   4 -10   1      188.24      199.78     33.26 o 
   5 -10   1       33.22       35.35     32.09 o 
   6 -10   1       24.39       16.74     32.56 o 
   7 -10   1        0.75       -6.59     23.57 o 
   8 -10   1       53.09       70.93     40.70 o 
   9 -10   1        0.62       -3.95     41.63 o 
  10 -10   1       10.30        0.70     45.58 o 
  -6  -9   1        3.68        8.84     37.21 o 
  -4  -9   1      100.87       46.51     30.23 o 
  -3  -9   1     2286.12     2241.93    123.84 o 
  -2  -9   1      583.62      574.69     28.51 o 
  -1  -9   1     2999.17     3243.80     64.79 o 
   0  -9   1      825.52      822.22     57.10 o 
   1  -9   1      680.84      562.99     25.90 o 
   2  -9   1      540.85      635.84     41.40 o 
   3  -9   1      599.58      537.93     38.37 o 
   4  -9   1      171.27      141.17     28.14 o 
   5  -9   1      525.01      481.65     39.77 o 
   6  -9   1       58.16       37.31     19.15 o 
   7  -9   1        1.76        0.49     19.64 o 
   8  -9   1      154.86      156.75     39.07 o 
   9  -9   1       33.14       24.42     38.61 o 
  10  -9   1        1.00       14.19     43.72 o 
  -7  -8   1       13.34       16.51     37.21 o 
  -5  -8   1       96.58       68.37     31.40 o 
  -3  -8   1      601.16      603.67     30.23 o 
  -2  -8   1     2934.60     2807.76     57.14 o 
  -1  -8   1      187.00      211.65     18.82 o 
   0  -8   1     2664.27     2729.36     67.33 o 
   1  -8   1     1930.07     1928.84     93.61 o 
   2  -8   1     2851.19     2788.23     53.74 o 
   3  -8   1      671.03      639.56     39.30 o 
   4  -8   1     1488.13     1457.73     59.54 o 
   5  -8   1      377.34      380.89     32.09 o 
   6  -8   1     2041.10     1896.19     46.36 o 
   7  -8   1       19.83       11.58     18.61 o 
   8  -8   1       41.44       65.22     20.94 o 
   9  -8   1       11.09        1.86     34.89 o 
  10  -8   1       15.12        5.58     39.54 o 
  11  -8   1        3.51       13.49     44.42 o 
  -9  -7   1      273.85      258.15     52.10 o 
  -8  -7   1       51.12       78.14     39.77 o 
  -7  -7   1      597.57      613.05     52.79 o 
  -6  -7   1      335.38      243.50     35.58 o 
  -5  -7   1     1310.03     1397.73     62.10 o 
  -4  -7   1        1.35       -5.27     15.19 o 
  -3  -7   1     3712.76     3856.67     94.42 o 
  -2  -7   1       44.40       33.64     18.14 o 
  -1  -7   1     4516.88     4204.64    184.54 o 
   0  -7   1      993.90     1027.46     30.00 o 
   1  -7   1     2405.00     2309.69     45.54 o 
   2  -7   1     1374.71     1334.21     31.92 o 
   3  -7   1     2163.88     1985.20     63.03 o 
   4  -7   1      933.35      810.70     27.94 o 
   5  -7   1     3237.30     3306.34     59.56 o 
   6  -7   1        9.43       15.14     14.72 o 
   7  -7   1      135.85      180.80     19.63 o 
   8  -7   1      221.34      202.03     22.52 o 
   9  -7   1      303.16      294.20     41.16 o 
  10  -7   1       12.06       19.30     34.65 o 
  11  -7   1        0.03        9.30     43.26 o 
  -9  -6   1       71.82      108.84     42.09 o 
  -8  -6   1      841.69      906.32     61.40 o 
  -7  -6   1        2.26       -2.56     28.37 o 
  -6  -6   1      321.87      349.32     36.05 o 
  -5  -6   1      513.77      450.95     37.68 o 
  -4  -6   1     5513.53     5437.39     88.86 o 
  -3  -6   1       30.97       25.86     12.35 o 
  -2  -6   1     4096.51     3731.10     66.98 o 
  -1  -6   1      260.90      270.73     15.60 o 
   0  -6   1    11054.87    10467.92    147.73 o 
   1  -6   1      725.46      665.24     21.66 o 
   2  -6   1     2161.43     1789.46     35.82 o 
   3  -6   1     3472.24     3360.94     44.10 o 
   4  -6   1     2915.59     2663.04     75.47 o 
   5  -6   1     2090.18     2020.37     41.43 o 
   6  -6   1      629.74     1058.46     31.51 o 
   7  -6   1     3107.93     2989.15     56.59 o 
   8  -6   1      796.20      730.97     65.70 o 
   9  -6   1      166.75      164.09     22.91 o 
  10  -6   1      512.02      525.60     48.61 o 
  11  -6   1      240.04      256.99     45.82 o 
  12  -6   1       34.93       14.65     41.63 o 
 -10  -5   1       33.54       28.84     41.63 o 
  -9  -5   1      137.11      135.82     40.70 o 
  -8  -5   1       21.98       19.77     31.86 o 
  -7  -5   1     2153.18     2157.07     81.17 o 
  -6  -5   1       19.07       25.12     24.19 o 
  -5  -5   1     4908.62     5151.91    113.49 o 
  -4  -5   1      786.61      803.78     26.59 o 
  -3  -5   1     6735.68     6492.98     97.80 o 
  -2  -5   1      256.25      237.60     14.33 o 
  -1  -5   1     2999.15     2784.81     48.29 o 
   0  -5   1     1249.13     1225.12     27.29 o 
   1  -5   1    19316.08    18100.21    244.20 o 
   2  -5   1     2074.57     2089.72     37.48 o 
   3  -5   1     8985.69     8530.28     94.22 o 
   4  -5   1     3776.43     3581.35     45.20 o 
   5  -5   1     7631.45    11618.57    154.01 o 
   6  -5   1     4015.89     3894.52    110.24 o 
   7  -5   1     2025.27     1813.56     40.66 o 
   8  -5   1     2068.88     2077.57     46.36 o 
   9  -5   1      228.81      215.98     22.77 o 
  10  -5   1      354.07      345.67     27.96 o 
  11  -5   1      527.31      488.16     49.30 o 
 -10  -4   1      101.13      125.35     41.63 o 
  -9  -4   1       39.04       16.98     32.79 o 
  -8  -4   1      464.56      481.42     43.49 o 
  -7  -4   1       39.79       49.54     26.75 o 
  -6  -4   1      891.28      987.71     48.37 o 
  -5  -4   1      502.53      505.17     21.75 o 
  -4  -4   1     7591.87     7838.68    114.19 o 
  -3  -4   1     1732.15     1807.19     40.47 o 
  -2  -4   1    15870.29    15174.10    203.85 o 
  -1  -4   1       87.56       74.07      8.29 o 
   0  -4   1    11221.77    10602.25    144.27 o 
   1  -4   1     1286.47     1296.10     34.42 o 
   2  -4   1    16517.93    15199.63    158.14 o 
   3  -4   1     1871.01     1835.46     45.87 o 
   4  -4   1    15235.71    22504.97    499.91 o 
   5  -4   1     1100.03     1087.06     29.42 o 
   6  -4   1     6572.46     6292.63     91.02 o 
   7  -4   1     2962.65     2807.66     93.49 o 
   8  -4   1     1627.68     1635.03     61.28 o 
   9  -4   1     1108.28     1227.39     38.31 o 
  10  -4   1       56.00       33.20     21.03 o 
  11  -4   1      104.88      140.94     38.14 o 
 -11  -3   1        9.88       14.65     39.77 o 
 -10  -3   1        8.49        4.19     33.72 o 
  -9  -3   1        0.31        0.23     28.84 o 
  -8  -3   1       44.06       53.03     24.88 o 
  -7  -3   1      137.60      165.36     26.51 o 
  -6  -3   1       51.23       56.87     15.00 o 
  -5  -3   1     3703.28     3764.86     92.68 o 
  -4  -3   1      122.66      171.87     11.89 o 
  -3  -3   1    13854.10    14372.07    193.00 o 
  -2  -3   1       23.20       18.39      6.46 o 
  -1  -3   1    10970.19    10782.58    144.76 o 
   0  -3   1     3495.32     3627.98     53.51 o 
   1  -3   1    13179.92    12742.12    168.71 o 
   2  -3   1       21.65       34.52      5.84 o 
   3  -3   1    10540.62    15501.65    160.67 o 
   4  -3   1     1518.02     1268.47     25.81 o 
   5  -3   1     4928.23     4684.44     68.74 o 
   6  -3   1     2087.73     1939.51     47.79 o 
   7  -3   1     4703.11     4369.41     69.40 o 
   8  -3   1     2105.92     2142.41     78.72 o 
   9  -3   1     1057.80     1024.86     34.77 o 
  10  -3   1      695.95      656.65     31.19 o 
  11  -3   1       37.65       39.30     33.02 o 
 -11  -2   1       44.51       22.79     37.44 o 
 -10  -2   1      162.93      149.54     35.35 o 
  -9  -2   1       73.11      112.56     30.47 o 
  -8  -2   1      480.10      509.32     40.00 o 
  -7  -2   1       81.85      129.54     25.35 o 
  -6  -2   1      189.92      206.80     15.10 o 
  -5  -2   1      141.65      168.92     21.86 o 
  -4  -2   1     3477.98     3716.32     57.88 o 
  -3  -2   1        2.38        7.01      5.85 o 
  -2  -2   1    14864.96    13739.15    181.16 o 
  -1  -2   1       60.56       57.05      4.88 o 
   0  -2   1     3696.45     3466.43     49.15 o 
   1  -2   1       46.22       51.09      3.56 o 
   2  -2   1      535.34      825.85     12.66 o 
   3  -2   1     4442.94     4222.30     57.91 o 
   4  -2   1    20274.46    18957.70    234.75 o 
   5  -2   1      172.95      177.85     12.25 o 
   6  -2   1     5815.17     5688.84    124.89 o 
   7  -2   1     1887.28     2024.50     63.03 o 
   8  -2   1     1462.75     1405.87     54.89 o 
   9  -2   1     2383.01     2453.59     78.61 o 
  10  -2   1      844.84      820.30     90.93 o 
  11  -2   1      399.25      401.18     38.61 o 
 -11  -1   1       59.19       51.63     35.82 o 
 -10  -1   1      138.85      137.68     33.72 o 
  -9  -1   1      131.01      140.24     31.63 o 
  -8  -1   1      239.95      245.59     29.77 o 
  -7  -1   1      142.70      147.42     15.20 o 
  -6  -1   1       37.55       44.08     11.39 o 
  -5  -1   1     1854.07     1905.43     55.58 o 
  -4  -1   1       12.95       20.29     11.16 o 
  -3  -1   1        4.59       20.56     11.63 o 
  -2  -1   1      918.72      878.68     34.30 o 
  -1  -1   1    10728.84    10668.11    202.57 o 
   0  -1   1        0.14       -1.12      1.79 o 
   2  -1   1      632.49      647.70     20.93 o 
   3  -1   1     7529.34     7826.37    151.17 o 
   4  -1   1      394.66      381.88     22.09 o 
   5  -1   1     1041.97      717.70     31.16 o 
   6  -1   1      522.08      457.00     26.98 o 
   7  -1   1     7817.46     7762.64    163.96 o 
   8  -1   1     1728.61     1730.77     61.40 o 
   9  -1   1     1034.99     1053.53     52.10 o 
  10  -1   1     1349.75     1386.57     63.03 o 
 -10   0   1      519.15      564.91     44.65 o 
  -9   0   1       58.83       91.63     26.51 o 
  -8   0   1     1374.29     1308.66     53.96 o 
  -7   0   1      120.23      118.29     28.84 o 
  -6   0   1       17.08       14.14      9.95 o 
  -5   0   1      211.85      191.76     11.72 o 
  -4   0   1     1193.32     1129.75     23.03 o 
  -3   0   1       59.73       48.50      5.86 o 
  -2   0   1        0.37        2.84     13.84 o 
  -1   0   1      219.83      215.59      8.37 o 
   1   0   1       66.16       56.98      5.12 o 
   2   0   1     8621.40     7551.24    141.87 o 
   3   0   1       23.41       19.07      8.14 o 
   4   0   1    10493.06    10254.38    196.29 o 
   5   0   1      433.49      428.62     25.12 o 
   6   0   1     1511.13     1240.52     44.89 o 
   7   0   1      373.02      350.01     28.84 o 
   8   0   1     1882.37     2006.36     65.12 o 
   9   0   1     1759.34     1932.40     68.84 o 
  10   0   1      642.34      653.98     46.75 o 
  11   0   1      457.82      539.32     48.14 o 
 -12   1   1      260.07      302.57     42.09 o 
  -9   1   1      969.70     1031.44     50.00 o 
  -8   1   1      353.02      426.40     38.61 o 
  -7   1   1     1383.73     1321.59     50.12 o 
  -6   1   1        0.36        4.25      9.59 o 
  -5   1   1      271.53      280.33     32.21 o 
  -4   1   1      100.06      115.06     11.74 o 
  -3   1   1     1168.02     1247.86     22.19 o 
  -2   1   1      283.08      257.37      7.60 o 
   0   1   1       16.96       10.00      2.80 o 
   1   1   1        0.55       -9.54      4.88 o 
   2   1   1      101.76       92.79      9.30 o 
   3   1   1     1544.69     1469.36     38.14 o 
   4   1   1       44.50       23.26     11.40 o 
   5   1   1     3038.72     3069.20     73.03 o 
   6   1   1      203.07      193.03     20.00 o 
   7   1   1     2091.44     2148.69     61.63 o 
   8   1   1      525.71      501.88     33.72 o 
  10   1   1      583.78      599.09     49.30 o 
  11   1   1      158.01      137.45     40.00 o 
 -12   2   1      115.12      119.54     40.23 o 
 -11   2   1      501.58      536.53     42.33 o 
 -10   2   1     1255.83     1255.40     53.49 o 
  -9   2   1      231.85      217.58     28.14 o 
  -8   2   1     1231.66     1166.47     27.20 o 
  -7   2   1      194.77      215.54     12.77 o 
  -6   2   1     3046.35     2913.55     40.14 o 
  -5   2   1      146.98      157.92      8.88 o 
  -4   2   1     5175.90     4715.24     54.12 o 
  -3   2   1      517.67      521.91     10.25 o 
  -2   2   1     1695.83     2460.44     69.31 o 
  -1   2   1       20.35       16.90      4.77 o 
   0   2   1       39.85       29.30      6.98 o 
   1   2   1       50.07       35.58      7.67 o 
   2   2   1      941.42      823.52     26.05 o 
   3   2   1        7.67       -8.37      9.77 o 
   4   2   1        7.90        4.19     12.33 o 
   5   2   1       47.07       40.93     15.81 o 
   6   2   1     2387.43     2432.89     66.51 o 
   7   2   1        7.64        9.07     20.70 o 
   8   2   1      370.56      391.18     33.95 o 
   9   2   1       33.45       41.16     29.77 o 
  10   2   1      500.82      597.47     50.00 o 
  11   2   1      227.20      288.62     46.28 o 
 -12   3   1      296.51      322.34     45.82 o 
 -11   3   1      357.56      244.20     38.61 o 
 -10   3   1      856.22      481.88     37.91 o 
  -9   3   1     2996.33     2020.78     63.26 o 
  -8   3   1      733.88      710.47     28.11 o 
  -7   3   1     1722.89     1512.30     27.87 o 
  -6   3   1       86.68       66.50     11.89 o 
  -5   3   1     5711.13     5747.68     66.41 o 
  -4   3   1       19.73       17.33      4.79 o 
  -3   3   1    10562.87    14991.68    210.01 o 
  -2   3   1    10906.08    10544.27    134.27 o 
  -1   3   1     6190.68     5937.76     79.16 o 
   0   3   1      361.16      277.22     17.44 o 
   1   3   1       47.26       51.63     10.23 o 
   2   3   1      408.95      430.48     21.40 o 
   3   3   1        2.66        0.47     10.70 o 
   4   3   1        6.19        0.93     12.33 o 
   5   3   1      171.59      167.91     20.47 o 
   6   3   1       29.40       22.33     20.23 o 
   7   3   1      159.78      165.59     25.82 o 
   8   3   1      101.49      113.73     31.16 o 
   9   3   1       75.02      147.45     35.35 o 
  10   3   1       87.51       96.28     38.37 o 
  11   3   1      153.01      189.31     47.21 o 
 -12   4   1      171.94      113.26     41.86 o 
 -11   4   1      824.20      748.87     50.47 o 
 -10   4   1      261.27      244.90     26.18 o 
  -9   4   1      910.77      882.18     56.51 o 
  -8   4   1     2425.58     2422.22     50.25 o 
  -7   4   1      414.36      451.37     31.63 o 
  -6   4   1     5686.77     5385.14     98.84 o 
  -5   4   1     3162.69     3045.18     51.29 o 
  -4   4   1      860.63     1313.67     28.40 o 
  -3   4   1       23.65       27.17      7.89 o 
  -2   4   1     3475.24     2870.17     44.91 o 
  -1   4   1       98.70      115.33      8.27 o 
   0   4   1     6480.79     6420.26    130.01 o 
   1   4   1      356.11      345.36     20.23 o 
   2   4   1     5302.70     5441.62    113.96 o 
   3   4   1        9.82       10.93     13.02 o 
   4   4   1       58.19       59.30     16.28 o 
   5   4   1       25.08       25.35     16.74 o 
   6   4   1      114.56      150.95     21.28 o 
   7   4   1        0.24        4.41     17.50 o 
   8   4   1       53.79       69.77     28.84 o 
   9   4   1       32.04       40.00     34.65 o 
  10   4   1       61.91       67.21     40.00 o 
 -12   5   1      241.04      283.73     47.21 o 
 -11   5   1      190.87      200.71     39.77 o 
 -10   5   1      482.80      524.38     30.73 o 
  -9   5   1      822.58      749.31     31.62 o 
  -8   5   1      908.83      808.53     31.14 o 
  -7   5   1     1389.28     1247.26     35.22 o 
  -6   5   1      485.80      418.27     19.83 o 
  -5   5   1     4263.17     6345.27     92.47 o 
  -4   5   1       32.61       36.28     10.70 o 
  -3   5   1     4827.28     4642.15     69.85 o 
  -2   5   1      877.88      842.31     17.23 o 
  -1   5   1    14320.15    13336.70    180.98 o 
   0   5   1        1.73        0.21      7.61 o 
   1   5   1     7352.29     7303.04    106.80 o 
   2   5   1        7.22        4.77     10.03 o 
   3   5   1     2114.10     2093.94     57.91 o 
   4   5   1        5.80        8.10     12.68 o 
   5   5   1      278.47      252.88     19.70 o 
   6   5   1        3.36        1.78     16.61 o 
   7   5   1      190.59      194.19     32.79 o 
   8   5   1       27.46       22.33     33.02 o 
   9   5   1        4.93       15.35     37.21 o 
  10   5   1        3.66       -1.16     41.16 o 
 -12   6   1       12.88      -27.44     42.33 o 
 -11   6   1      251.03      280.29     30.50 o 
 -10   6   1      416.21      375.69     37.91 o 
  -9   6   1      770.25      813.46     34.09 o 
  -8   6   1     2084.31     1992.90     48.27 o 
  -7   6   1      313.48      312.41     21.97 o 
  -6   6   1     4788.23     7002.58    228.85 o 
  -5   6   1     1394.39     1380.29     34.59 o 
  -4   6   1     5344.63     4899.00     76.30 o 
  -3   6   1      781.43      729.91     24.53 o 
  -2   6   1     5933.26     5690.32    202.80 o 
  -1   6   1       53.10       42.39     10.53 o 
   0   6   1    10227.11     9420.25    135.10 o 
   1   6   1      994.48     1005.65     28.68 o 
   2   6   1     8486.88     8617.33    186.05 o 
   3   6   1      378.90      414.62     40.47 o 
   4   6   1     1843.83     1967.50     46.53 o 
   5   6   1       28.68        9.07     17.35 o 
   6   6   1      610.17      647.07     36.86 o 
   7   6   1        1.81        2.09     30.23 o 
   8   6   1      155.27      193.50     42.79 o 
   9   6   1        0.75       18.37     36.51 o 
 -11   7   1       40.14       31.74     28.20 o 
 -10   7   1      407.63      417.48     41.63 o 
  -9   7   1      518.05      466.85     29.53 o 
  -8   7   1     1330.25     1378.55    102.91 o 
  -7   7   1     2257.30     3433.11     73.38 o 
  -6   7   1     2366.83     2212.18     48.53 o 
  -5   7   1     2277.94     2215.17     70.24 o 
  -4   7   1      575.55      571.99     23.54 o 
  -3   7   1     4184.84     3828.48    149.77 o 
  -2   7   1      993.88      986.64     27.65 o 
  -1   7   1     2551.42     2413.12     75.47 o 
   0   7   1       34.04       26.78     12.56 o 
   1   7   1     4477.17     4194.78     72.60 o 
   2   7   1       45.22       40.47     14.45 o 
   3   7   1     3743.10     3813.36     70.87 o 
   4   7   1        0.35       -4.19     16.15 o 
   5   7   1     1637.76     1663.51    106.05 o 
   6   7   1       17.20       31.86     28.84 o 
   7   7   1      203.05      202.33     41.86 o 
   8   7   1       39.55       32.09     39.77 o 
 -11   8   1       22.40       21.87     30.34 o 
 -10   8   1       55.20       13.31     26.22 o 
  -9   8   1      801.96      755.54    115.24 o 
  -8   8   1       33.14       47.80     20.90 o 
  -7   8   1      270.61      258.17     23.76 o 
  -6   8   1      824.22      771.81     31.59 o 
  -5   8   1      789.82      775.31     54.77 o 
  -4   8   1     1092.81      928.16     43.61 o 
  -3   8   1      524.76      503.97     36.75 o 
  -2   8   1     3877.16     3826.90    101.40 o 
  -1   8   1        0.82        2.19     13.22 o 
   0   8   1     1172.84     1080.55     32.98 o 
   1   8   1       23.96       31.94     14.73 o 
   2   8   1     2638.23     2600.50     56.63 o 
   3   8   1      548.69      570.54     28.86 o 
   4   8   1      659.57      734.66     32.93 o 
   5   8   1       14.77       22.33     31.16 o 
   6   8   1      946.35     1211.91     70.00 o 
   7   8   1       57.82       22.09     38.14 o 
 -10   9   1       24.42        5.57     28.85 o 
  -9   9   1        1.36        3.55     25.81 o 
  -8   9   1        4.98       -7.40     22.58 o 
  -7   9   1      512.25      523.30     40.47 o 
  -6   9   1      313.03      288.09     56.75 o 
  -5   9   1      948.45      910.98    109.54 o 
  -4   9   1      421.81      372.81     37.91 o 
  -3   9   1      885.13      851.90     50.23 o 
  -2   9   1      309.27      324.90     34.89 o 
  -1   9   1     1789.48     1763.10     66.98 o 
   0   9   1        4.67        4.49     16.26 o 
   1   9   1     2836.35     2923.98    138.15 o 
   2   9   1       15.65       12.67     17.92 o 
   3   9   1     1163.99     1265.48     65.00 o 
   4   9   1       95.13       91.54     24.26 o 
   5   9   1      557.01      682.82     54.89 o 
   6   9   1       25.88       40.23     38.61 o 
  -9  10   1        0.07       -0.70     28.77 o 
  -8  10   1      263.83      170.77     27.95 o 
  -7  10   1       33.15       30.96     24.40 o 
  -6  10   1      185.38      180.34     37.79 o 
  -5  10   1      184.05      110.93     35.12 o 
  -4  10   1      771.41      675.38     46.28 o 
  -3  10   1      973.28      981.44     54.65 o 
  -2  10   1      837.25      882.13     54.89 o 
  -1  10   1       62.21       60.70     30.23 o 
   0  10   1     1748.19     1796.59     71.17 o 
   1  10   1      520.63      486.37     33.84 o 
   2  10   1     1115.72     1213.76     50.58 o 
   3  10   1        0.03        3.40     22.12 o 
   4  10   1      780.43      770.96     57.21 o 
   5  10   1        1.93       -4.88     39.54 o 
  -8  11   1        0.33        6.85     29.27 o 
  -7  11   1       79.88       70.98     28.97 o 
  -6  11   1       50.27       20.93     37.68 o 
  -5  11   1      129.61      106.52     36.28 o 
  -4  11   1      216.34      192.33     40.23 o 
  -3  11   1       56.79       41.86     31.16 o 
  -2  11   1      335.25      334.43     40.23 o 
  -1  11   1      702.44      721.66     52.10 o 
   0  11   1      255.96      259.55     41.63 o 
   1  11   1      730.71      838.64     52.56 o 
   2  11   1       24.52        3.49     33.02 o 
   3  11   1      513.10      524.10     35.84 o 
   4  11   1        3.63       -2.09     41.40 o 
  -7  12   1        3.54       -4.19     45.12 o 
  -6  12   1       18.13       20.47     42.56 o 
  -5  12   1        4.42        8.37     41.86 o 
  -4  12   1        7.75       40.70     41.16 o 
  -3  12   1       37.65       30.23     38.61 o 
  -2  12   1       56.56       81.63     38.84 o 
  -1  12   1       16.50       -6.98     35.58 o 
   0  12   1      349.19      370.95     48.37 o 
   1  12   1       91.23      131.17     43.26 o 
   2  12   1      331.98      329.32     49.77 o 
  -4  13   1        0.39       17.21     47.68 o 
  -3  13   1        9.99       -2.33     41.86 o 
  -2  13   1       78.09       61.17     46.28 o 
  -1  13   1        9.22       12.79     44.89 o 
   0 -13   2      113.56      108.84     48.37 o 
   1 -13   2      789.48      736.31     60.70 o 
   2 -13   2       64.84       56.28     43.72 o 
   3 -13   2       72.84       69.77     45.35 o 
   4 -13   2      115.93      157.91     46.98 o 
   5 -13   2       15.41        9.77     40.00 o 
  -3 -12   2      168.79      203.03     45.35 o 
   0 -12   2      920.46      859.10     58.37 o 
   1 -12   2       65.79       48.84     40.23 o 
   2 -12   2     1038.99     1133.54     68.37 o 
   3 -12   2      346.72      384.43     48.37 o 
   4 -12   2       93.41       69.31     41.16 o 
   5 -12   2      357.90      336.99     51.86 o 
   6 -12   2      171.08      182.33     48.37 o 
   7 -12   2       91.14       98.84     50.00 o 
  -4 -11   2       62.92       61.63     39.54 o 
  -3 -11   2      553.09      480.25     49.54 o 
  -2 -11   2      220.87      274.89     40.93 o 
  -1 -11   2      314.93      290.74     27.45 o 
   0 -11   2      310.78      330.71     43.03 o 
   1 -11   2     1879.96     1879.84     75.35 o 
   2 -11   2      370.96      393.27     43.26 o 
   3 -11   2     2148.72     2240.09     85.35 o 
   4 -11   2      441.31      547.93     50.00 o 
   5 -11   2      538.16      512.58     50.93 o 
   6 -11   2      449.21      463.74     51.16 o 
   7 -11   2       46.28       28.14     42.09 o 
   8 -11   2      136.53      137.68     46.75 o 
  -5 -10   2        3.00       -7.44     34.42 o 
  -4 -10   2      497.10      297.69     40.47 o 
  -3 -10   2      357.34      292.80     40.47 o 
  -2 -10   2     1268.78     1141.00    191.40 o 
  -1 -10   2      118.28       99.39     20.45 o 
   0 -10   2     1009.70     1066.67     38.30 o 
   1 -10   2      411.52      396.06     37.91 o 
   2 -10   2     2070.29     2063.11     75.82 o 
   3 -10   2      352.53      389.09     40.23 o 
   4 -10   2     1607.60     1598.67     71.17 o 
   5 -10   2      859.03      852.83     55.58 o 
   6 -10   2      569.10      591.65     51.40 o 
   7 -10   2      673.40      673.28     55.12 o 
   8 -10   2       92.09       88.61     38.37 o 
   9 -10   2      424.10      478.62     58.37 o 
  -7  -9   2       70.98       72.79     43.03 o 
  -6  -9   2        0.00        2.09     34.89 o 
  -4  -9   2       35.59       23.95     28.14 o 
  -3  -9   2      839.71      687.70     46.75 o 
  -2  -9   2       31.18       28.30     17.59 o 
  -1  -9   2      437.33      464.06     25.87 o 
   0  -9   2      647.32      697.84     28.78 o 
   1  -9   2     1937.45     2010.80     47.41 o 
   2  -9   2      621.12      692.35     42.56 o 
   3  -9   2     1598.20     1492.85     62.10 o 
   4  -9   2     1324.77     1256.56     60.00 o 
   5  -9   2     1624.19     1402.38     64.42 o 
   6  -9   2     1227.28     1322.12     52.10 o 
   7  -9   2      327.69      309.78     39.30 o 
   8  -9   2      856.90      897.94     58.14 o 
   9  -9   2      264.57      320.25     48.37 o 
  10  -9   2      253.55      303.27     53.26 o 
  -8  -8   2        0.01       -3.02     39.77 o 
  -7  -8   2        0.01      -15.12     36.05 o 
  -6  -8   2       11.02       -1.40     32.33 o 
  -5  -8   2       14.09       16.51     28.84 o 
  -4  -8   2     1116.59      964.46     51.63 o 
  -3  -8   2       27.76       28.96     16.69 o 
  -2  -8   2      211.52      217.66     24.65 o 
  -1  -8   2      771.10      821.06     30.00 o 
   0  -8   2     1097.76     1062.35     32.17 o 
   1  -8   2     1290.44     1279.12     35.15 o 
   2  -8   2     3681.72     3671.19     65.67 o 
   3  -8   2      982.24     1055.62     48.14 o 
   4  -8   2     2637.16     2556.38     80.47 o 
   5  -8   2     1376.95     1387.06     37.41 o 
   6  -8   2      868.53      914.02     69.89 o 
   7  -8   2     1677.45     1632.39     68.61 o 
   8  -8   2     1179.43     1821.47     78.14 o 
   9  -8   2      595.18      607.93     49.54 o 
  10  -8   2       64.27       52.10     41.86 o 
  11  -8   2      304.89      343.27     55.12 o 
  -9  -7   2       49.09       32.09     44.89 o 
  -8  -7   2        7.07       12.09     33.95 o 
  -7  -7   2        0.95       20.93     33.02 o 
  -6  -7   2        2.00        9.77     26.51 o 
  -5  -7   2       89.50       87.21     29.77 o 
  -4  -7   2       33.97       19.30     23.26 o 
  -3  -7   2      321.54      298.55     19.73 o 
  -2  -7   2      457.53      408.49     37.44 o 
  -1  -7   2     4209.51     4340.37     73.18 o 
   0  -7   2      219.88      237.55     16.18 o 
   1  -7   2     1496.78     1388.68     34.07 o 
   2  -7   2      143.84      144.97     14.70 o 
   3  -7   2     3984.63     3899.29     65.62 o 
   4  -7   2     1488.48     1353.42     33.86 o 
   5  -7   2     2038.48     1894.41     41.62 o 
   6  -7   2     1752.25     1790.68     41.46 o 
   7  -7   2     1671.70     2722.66     73.61 o 
   8  -7   2      311.04      366.53     40.93 o 
   9  -7   2      574.32      470.25     46.98 o 
  10  -7   2      338.49      415.60     48.84 o 
  11  -7   2      123.82       63.96     42.09 o 
  -9  -6   2       19.73       13.26     39.54 o 
  -8  -6   2      256.00      245.82     43.03 o 
  -7  -6   2        2.84        3.49     29.30 o 
  -6  -6   2        0.54       -9.30     25.58 o 
  -5  -6   2        2.38        5.58     22.56 o 
  -4  -6   2       32.12       25.30     13.57 o 
  -3  -6   2       35.02       45.29     12.45 o 
  -2  -6   2       42.57       45.24     11.22 o 
  -1  -6   2      127.36      123.95     17.44 o 
   0  -6   2      660.85      682.28     37.33 o 
   1  -6   2      563.27      490.58     33.49 o 
   2  -6   2     2806.67     2707.51     48.21 o 
   3  -6   2       54.30       71.01     13.61 o 
   4  -6   2     4484.12     4382.32     55.26 o 
   5  -6   2      808.79      778.44     26.03 o 
   6  -6   2      621.53      842.47     28.49 o 
   7  -6   2      917.28      960.65     37.44 o 
   8  -6   2      504.74      504.24     34.89 o 
   9  -6   2      793.43      818.87     51.86 o 
  10  -6   2      192.52      140.70     39.30 o 
  11  -6   2      165.31      173.96     44.89 o 
 -10  -5   2       45.65       79.07     44.42 o 
  -9  -5   2      526.53      614.44     55.58 o 
  -8  -5   2       23.05       25.82     31.63 o 
  -7  -5   2      529.87      616.30     46.98 o 
  -6  -5   2       27.24       16.28     21.16 o 
  -5  -5   2      526.04      520.95     36.98 o 
  -4  -5   2       32.06       22.72     11.31 o 
  -3  -5   2       38.51       29.83     10.67 o 
  -2  -5   2      242.21      218.74     13.41 o 
  -1  -5   2      312.82      309.39     14.68 o 
   0  -5   2      287.03      253.29     22.09 o 
   1  -5   2       19.86       27.22      8.77 o 
   2  -5   2       25.03       18.99      8.29 o 
   3  -5   2       36.90       33.15      7.28 o 
   4  -5   2     1330.33     1323.53     30.80 o 
   5  -5   2     4460.88     6710.01    103.67 o 
   6  -5   2      852.66      914.16     28.22 o 
   7  -5   2      973.35      972.40     30.56 o 
   8  -5   2     1004.31     1063.15     34.88 o 
   9  -5   2      382.30      312.34     38.14 o 
  10  -5   2      455.11      497.69     45.58 o 
  11  -5   2      123.20      119.77     39.30 o 
  12  -5   2      282.12      304.43     50.00 o 
 -10  -4   2      460.60      490.72     53.49 o 
  -9  -4   2       69.01       78.38     35.58 o 
  -8  -4   2     1057.65     1137.02     60.93 o 
  -7  -4   2       19.53       10.00     21.86 o 
  -6  -4   2     3141.96     3510.61     99.07 o 
  -5  -4   2      221.28      211.71     15.22 o 
  -4  -4   2     1828.22     1845.76     36.94 o 
  -3  -4   2       22.04        5.82      8.08 o 
  -2  -4   2      102.63       96.95      9.16 o 
  -1  -4   2      126.94      106.65      9.04 o 
   0  -4   2     2345.44     2101.40     36.73 o 
   1  -4   2      644.84      652.51     30.58 o 
   2  -4   2     2043.28     1889.86     55.12 o 
   3  -4   2      405.47      390.62     22.40 o 
   4  -4   2      165.10      277.54     12.30 o 
   5  -4   2       64.20       55.04     10.63 o 
   6  -4   2      566.16      534.38     21.85 o 
   7  -4   2      506.73      510.30     22.41 o 
   8  -4   2     1339.16     1348.35     36.76 o 
   9  -4   2      444.45      457.53     25.80 o 
  10  -4   2      498.18      485.83     44.19 o 
  11  -4   2      220.20      170.24     39.77 o 
 -11  -3   2      376.91      466.07     54.65 o 
 -10  -3   2       47.66       37.44     35.82 o 
  -9  -3   2     2488.38     2683.37     93.26 o 
  -8  -3   2       39.75       28.14     26.05 o 
  -7  -3   2     1947.77     2029.39     71.40 o 
  -6  -3   2      745.38      750.73     41.40 o 
  -5  -3   2     8641.57     8842.42    143.15 o 
  -4  -3   2      299.81      317.40     14.86 o 
  -3  -3   2     9256.69     9058.11    124.84 o 
  -2  -3   2       11.81       16.31      6.15 o 
  -1  -3   2      321.10      380.51     12.57 o 
   0  -3   2      144.03      149.32      8.18 o 
   1  -3   2     3625.67     3228.62     49.17 o 
   2  -3   2     2732.81     2866.55     35.61 o 
   3  -3   2      338.35      403.22     20.71 o 
   4  -3   2       45.24       39.56      6.93 o 
   5  -3   2        0.19       25.12     23.37 o 
   6  -3   2       53.26       49.87     11.85 o 
   7  -3   2      103.11       95.61     14.58 o 
   8  -3   2      415.18      394.10     25.00 o 
   9  -3   2      267.55      240.92     21.59 o 
  10  -3   2       38.96       51.16     33.02 o 
  11  -3   2      470.91      432.81     49.30 o 
 -11  -2   2       45.46       82.33     39.07 o 
 -10  -2   2      960.24      909.11     57.44 o 
  -9  -2   2      200.44      216.52     34.19 o 
  -8  -2   2     4135.07     4385.30    116.75 o 
  -7  -2   2      417.52      457.93     33.95 o 
  -6  -2   2     3786.76     3805.04     97.45 o 
  -5  -2   2       19.62       26.72      9.10 o 
  -4  -2   2    17157.43    17733.09    234.46 o 
  -3  -2   2        5.43       -1.63      5.00 o 
  -2  -2   2    19460.14    18086.73    236.21 o 
  -1  -2   2     1598.37     1638.90     34.42 o 
   0  -2   2     1128.14     1046.02     18.88 o 
   1  -2   2      598.87      537.22     13.40 o 
   2  -2   2    10634.86    15835.12    221.45 o 
   3  -2   2       41.03       35.56      8.61 o 
   4  -2   2      126.61      109.10      9.37 o 
   5  -2   2       28.01       13.02     14.88 o 
   6  -2   2        1.75        0.93     16.74 o 
   7  -2   2        8.44       11.86     19.07 o 
   8  -2   2       91.44       75.58     23.02 o 
   9  -2   2       94.36       66.28     27.44 o 
  10  -2   2        0.34        0.70     29.77 o 
 -11  -1   2      288.50      313.73     46.51 o 
 -10  -1   2      366.26      406.06     41.63 o 
  -9  -1   2     1929.56     2041.25     73.03 o 
  -8  -1   2      113.45      132.56     27.21 o 
  -7  -1   2      900.45      813.99     40.70 o 
  -6  -1   2      406.06      463.97     29.07 o 
  -5  -1   2    14062.70    13837.21    202.33 o 
  -4  -1   2      211.16      187.34     14.07 o 
  -3  -1   2    19024.68    18871.29    333.85 o 
  -2  -1   2      293.70      273.03     15.35 o 
  -1  -1   2    18152.49    16402.53    307.92 o 
   0  -1   2      194.17      185.30      6.65 o 
   2  -1   2      849.39      872.12     34.42 o 
   3  -1   2     5484.17     5500.69    112.33 o 
   4  -1   2      213.12      196.05     17.21 o 
   5  -1   2       24.43        5.58     13.26 o 
   6  -1   2       90.18      115.82     20.00 o 
   7  -1   2       49.09       48.14     20.70 o 
   8  -1   2      123.79      121.63     27.68 o 
   9  -1   2       36.78       38.61     29.77 o 
  10  -1   2      143.18      196.52     38.61 o 
 -10   0   2      458.15      416.99     39.30 o 
  -9   0   2       81.77       81.17     27.44 o 
  -8   0   2     3679.21     3579.68     94.42 o 
  -7   0   2     1226.90     1204.85     30.57 o 
  -6   0   2     5155.21     4852.50     80.35 o 
  -5   0   2      508.52      471.06     18.95 o 
  -4   0   2     8374.40     8596.88    135.59 o 
  -3   0   2     1365.25     1354.30     23.21 o 
  -2   0   2    20224.12    19402.97    251.39 o 
  -1   0   2       25.73       25.77      3.17 o 
   1   0   2      405.22      340.24      9.94 o 
   2   0   2     8717.49     7419.84    142.10 o 
   3   0   2     2169.96     2013.34     50.00 o 
   4   0   2     2090.94     1911.47     50.70 o 
   5   0   2      350.53      272.10     21.40 o 
   6   0   2      952.32      938.88     40.47 o 
   7   0   2      376.93      374.67     30.00 o 
   8   0   2       79.15       41.40     25.82 o 
   9   0   2      519.93      486.53     36.51 o 
  11   0   2        1.23       -8.61     32.79 o 
 -12   1   2       42.70       59.07     35.82 o 
 -11   1   2      121.58      178.38     35.82 o 
  -9   1   2     1405.80     1315.17     53.03 o 
  -8   1   2      182.35      181.40     24.88 o 
  -7   1   2     2406.48     2167.55     42.82 o 
  -6   1   2      456.67      458.94     18.66 o 
  -5   1   2    16890.74    16246.58    216.07 o 
  -4   1   2     2479.35     2497.07     39.87 o 
  -3   1   2    51253.64    47813.72    481.99 o 
  -2   1   2      701.46      728.71     11.93 o 
  -1   1   2    20888.80    29701.28    300.52 o 
   0   1   2      726.84      735.58     13.84 o 
   1   1   2    23594.80    21803.69    394.43 o 
   2   1   2       21.96       31.63      8.37 o 
   3   1   2    20766.63    20488.51    376.29 o 
   4   1   2       58.63       62.33     13.72 o 
   5   1   2     3253.69     3181.76     76.98 o 
   6   1   2      794.87      756.54     35.82 o 
   7   1   2      947.33      989.34     43.03 o 
   8   1   2     1356.54     1449.36     54.19 o 
   9   1   2      479.27      454.90     37.21 o 
  11   1   2       25.16       -7.21     36.98 o 
 -12   2   2       56.81       40.70     35.35 o 
 -11   2   2       43.87       68.61     31.40 o 
 -10   2   2      123.18      170.47     30.47 o 
  -9   2   2        0.50        4.42     21.86 o 
  -8   2   2     1553.13     1671.28     59.49 o 
  -7   2   2      366.56      299.23     13.74 o 
  -6   2   2     6470.95     6316.12     74.11 o 
  -5   2   2      131.81      140.00     13.05 o 
  -4   2   2     7722.68     7249.57    108.20 o 
  -3   2   2      417.87      406.13     15.33 o 
  -2   2   2   192810.20   230440.33   2384.70 o 
  -1   2   2      667.31      640.03     18.14 o 
   0   2   2    10222.58     8983.86    170.24 o 
   1   2   2       33.18       14.65      7.44 o 
   2   2   2    11531.51    11248.14    213.03 o 
   3   2   2     2101.90     2045.67     53.03 o 
   4   2   2     9237.57     9077.81    180.01 o 
   5   2   2       21.75       46.28     16.28 o 
   6   2   2     5235.96     5335.57    120.00 o 
   7   2   2        8.55       -1.16     21.86 o 
   8   2   2      552.28      515.14     36.98 o 
  10   2   2       21.09       13.49     32.56 o 
  11   2   2       68.44       57.44     39.54 o 
 -12   3   2      110.72       82.33     37.44 o 
 -11   3   2       17.91       24.88     30.23 o 
 -10   3   2        5.11       10.93     26.75 o 
  -9   3   2      907.36      956.09     46.05 o 
  -8   3   2       48.03       36.63     15.43 o 
  -7   3   2     1981.91     1938.86     41.06 o 
  -6   3   2      427.80      414.77     17.02 o 
  -5   3   2     2108.06     1973.71     32.98 o 
  -4   3   2      121.96      100.56      5.99 o 
  -3   3   2     9611.07    14238.71    179.89 o 
  -2   3   2        8.87        6.68      6.66 o 
  -1   3   2    70287.03    62522.39   1056.79 o 
   0   3   2     1347.11     1325.64     37.44 o 
   2   3   2       57.99       50.70     12.79 o 
   3   3   2     4181.15     3848.06     87.21 o 
   4   3   2      971.97     1060.28     39.30 o 
   5   3   2     5800.79     5855.36    128.14 o 
   6   3   2       19.82       26.75     20.23 o 
   7   3   2      252.97      296.52     32.33 o 
   8   3   2      314.90      362.34     35.35 o 
  10   3   2      284.71      367.22     46.98 o 
 -12   4   2       68.06       49.30     36.75 o 
 -11   4   2       62.12       62.56     36.05 o 
 -10   4   2       87.22       88.84     30.70 o 
  -9   4   2       37.48       21.91     17.83 o 
  -8   4   2      109.12      120.71     19.07 o 
  -7   4   2      253.94      252.35     25.93 o 
  -6   4   2     1211.97     1059.55     49.54 o 
  -5   4   2       98.84       94.34     12.40 o 
  -4   4   2      464.42      535.06     22.44 o 
  -3   4   2       26.22       34.41      8.55 o 
  -2   4   2    10355.92     9645.72    126.97 o 
  -1   4   2        4.36       45.59     30.12 o 
   0   4   2    19343.40    17963.53    335.60 o 
   1   4   2      487.79      473.04     26.05 o 
   2   4   2     5772.17     5271.15    113.73 o 
   3   4   2     2014.61     2063.57     57.68 o 
   4   4   2     6111.45     6368.87    136.98 o 
   5   4   2      147.78      156.75     22.79 o 
   6   4   2     2433.42     2618.25     77.68 o 
   7   4   2      122.57      112.33     29.07 o 
   9   4   2      339.67      418.85     47.21 o 
  10   4   2      260.88      319.08     45.58 o 
 -12   5   2       11.91        3.95     41.40 o 
 -11   5   2       43.13       37.21     34.19 o 
 -10   5   2       31.26       16.16     21.20 o 
  -9   5   2       26.24       25.63     18.91 o 
  -8   5   2        0.50       -2.79     16.12 o 
  -7   5   2      209.56      190.76     18.41 o 
  -6   5   2       64.65       74.41     14.45 o 
  -5   5   2       46.10       53.47     12.91 o 
  -4   5   2       91.17       54.16     39.89 o 
  -3   5   2     1283.72     1098.91     28.07 o 
  -2   5   2      292.05      277.75     11.07 o 
  -1   5   2     4825.74     4792.52    107.21 o 
   0   5   2        2.98       -6.05     13.72 o 
   1   5   2    13181.47    12243.53    239.08 o 
   2   5   2      250.41      233.96     22.56 o 
   3   5   2     3795.48     3610.85     89.07 o 
   4   5   2      142.29      126.28     22.79 o 
   5   5   2     4577.55     4703.45    112.80 o 
   6   5   2      461.17      446.76     35.12 o 
   7   5   2     1322.66     1642.38     49.32 o 
   8   5   2        7.52       -7.91     28.37 o 
   9   5   2      656.18      663.28     54.89 o 
 -12   6   2       69.70       41.86     44.65 o 
 -11   6   2       52.06       28.84     38.61 o 
 -10   6   2       75.96       91.80     24.16 o 
  -9   6   2        0.09       -5.16     20.31 o 
  -8   6   2      117.01       94.91     19.88 o 
  -7   6   2        7.27        8.86     15.75 o 
  -6   6   2     1119.53     1614.39     39.76 o 
  -5   6   2       22.18       24.36     13.60 o 
  -4   6   2      124.34      102.69     14.06 o 
  -3   6   2       10.09        1.12     11.22 o 
  -2   6   2     2062.14     2041.42     38.59 o 
  -1   6   2       54.11       48.76     11.23 o 
   0   6   2     5352.62     5184.66     82.11 o 
   1   6   2      352.95      362.81     27.44 o 
   2   6   2     4489.80     4442.04    105.82 o 
   3   6   2        6.63        3.26     19.77 o 
   4   6   2     4494.33     4701.59    113.96 o 
   5   6   2       49.90       48.84     18.82 o 
   6   6   2     1941.26     2320.38     56.63 o 
   7   6   2      166.90      190.01     35.35 o 
   8   6   2      819.10      846.31     61.17 o 
   9   6   2       33.35       30.47     36.51 o 
 -11   7   2       39.90       31.16     37.91 o 
 -10   7   2        1.46        5.06     26.09 o 
  -9   7   2      186.07      201.22     41.40 o 
  -8   7   2      283.91      269.70     48.03 o 
  -7   7   2        0.51       -0.70     17.82 o 
  -6   7   2      227.25      271.58     21.31 o 
  -5   7   2      268.31      283.67     20.69 o 
  -4   7   2        1.25        0.74     13.88 o 
  -3   7   2      358.82      348.03     19.73 o 
  -2   7   2       44.09       33.72     18.37 o 
  -1   7   2     1724.23     1721.79     38.28 o 
   0   7   2       29.67       27.98     12.74 o 
   1   7   2     5209.20     5384.62    128.38 o 
   2   7   2        2.12       -2.44     14.64 o 
   3   7   2      831.95      859.67     33.13 o 
   4   7   2       11.17        3.75     16.19 o 
   5   7   2     3127.32     3432.57     72.05 o 
   6   7   2       77.73      109.49     25.24 o 
   7   7   2      881.21     1164.23     70.93 o 
   8   7   2       10.59        8.84     39.07 o 
 -11   8   2       27.96       13.33     29.90 o 
 -10   8   2       37.10       25.84     27.22 o 
  -9   8   2       25.54       23.76     23.84 o 
  -8   8   2       44.80       40.06     20.79 o 
  -7   8   2       42.92       34.07     19.86 o 
  -6   8   2      554.39      550.53     50.93 o 
  -5   8   2        0.97        3.94     15.99 o 
  -4   8   2       22.21       17.58     15.38 o 
  -3   8   2       27.68       46.75     21.40 o 
  -2   8   2        9.90        9.54     21.86 o 
  -1   8   2       18.54        9.30     13.87 o 
   0   8   2     1101.73     1115.61     34.91 o 
   1   8   2       36.27       35.21     15.29 o 
   2   8   2      772.13      863.44     33.79 o 
   3   8   2      138.49      125.24     26.63 o 
   4   8   2      716.82      800.53     35.83 o 
   5   8   2        4.61        5.04     22.03 o 
   6   8   2      660.05      670.96     56.75 o 
   7   8   2       21.21       -3.72     35.12 o 
 -10   9   2       51.79       47.29     29.76 o 
  -9   9   2      149.40      188.64     28.23 o 
  -8   9   2      129.45      149.57     30.23 o 
  -7   9   2      334.96      320.53     27.86 o 
  -6   9   2       33.82       32.68     19.21 o 
  -5   9   2      216.24      250.40     24.28 o 
  -4   9   2       13.68        1.16     25.82 o 
  -3   9   2      108.09      100.00     26.98 o 
  -2   9   2       76.42       54.65     27.68 o 
  -1   9   2      136.54      104.89     29.07 o 
   0   9   2        5.93       13.49     22.79 o 
   1   9   2       12.32       16.79     17.21 o 
   2   9   2      208.21      221.20     23.86 o 
   3   9   2      302.09      373.39     28.61 o 
   4   9   2        0.54       -1.86     21.60 o 
   5   9   2      179.83      173.50     41.63 o 
   6   9   2       39.72       48.14     41.40 o 
  -9  10   2      179.49      171.24     31.98 o 
  -8  10   2      149.18      138.76     27.55 o 
  -7  10   2       88.48       70.09     25.69 o 
  -6  10   2      260.99      248.33     55.93 o 
  -5  10   2      145.11      129.31     36.05 o 
  -4  10   2      193.70       70.00     32.33 o 
  -3  10   2       21.43       28.61     31.40 o 
  -2  10   2       79.27       96.98     31.63 o 
  -1  10   2       41.97       53.03     31.16 o 
   0  10   2      173.82      154.89     33.72 o 
   1  10   2       32.02       40.47     31.63 o 
   2  10   2        5.65        0.59     20.96 o 
   3  10   2       26.55       28.64     23.43 o 
   4  10   2       81.43       98.00     28.12 o 
   5  10   2        0.62       -1.86     39.30 o 
  -8  11   2      146.54      122.59     32.99 o 
  -7  11   2      217.48      220.80     33.95 o 
  -6  11   2       32.97       13.95     39.54 o 
  -5  11   2      146.58      152.56     41.40 o 
  -4  11   2       84.92       94.89     38.84 o 
  -3  11   2      242.69      267.45     43.72 o 
  -2  11   2       46.90       45.35     35.82 o 
  -1  11   2       51.25       11.40     34.89 o 
   0  11   2        0.02       -5.58     30.70 o 
   1  11   2       40.13       41.63     34.19 o 
   2  11   2       20.90       14.19     35.12 o 
   3  11   2       17.76        9.13     26.55 o 
  -7  12   2       95.51       43.03     49.07 o 
  -6  12   2      207.18      229.31     51.63 o 
  -5  12   2       23.75        7.91     41.40 o 
  -4  12   2      189.32      142.33     46.05 o 
  -3  12   2       15.06       13.26     35.82 o 
  -2  12   2      187.64      211.17     46.51 o 
  -1  12   2       84.00       81.63     42.33 o 
   0  12   2      216.42      245.59     42.56 o 
   1  12   2        0.75        1.63     35.35 o 
   1 -13   3      127.60      142.10     49.30 o 
   2 -13   3      285.89      347.92     55.58 o 
   3 -13   3      155.17      131.87     46.28 o 
   4 -13   3      213.81      203.73     48.84 o 
   5 -13   3       19.91       27.44     47.44 o 
  -3 -12   3        1.02        4.19     37.44 o 
  -2 -12   3        1.37        0.00     35.58 o 
   0 -12   3       64.27       63.26     41.40 o 
   1 -12   3      210.16      253.27     43.49 o 
   2 -12   3      357.63      287.92     45.35 o 
   3 -12   3       58.98       52.56     36.75 o 
   4 -12   3      242.21      203.03     40.93 o 
   5 -12   3      245.49      259.55     49.77 o 
   6 -12   3        0.90       -4.42     44.42 o 
   7 -12   3      271.07      272.10     56.05 o 
  -4 -11   3        9.97       -6.98     34.42 o 
  -3 -11   3        2.40       -4.19     32.09 o 
  -2 -11   3       22.86        0.70     28.14 o 
  -1 -11   3        4.67       -0.55     23.51 o 
   0 -11   3       20.84        5.35     34.19 o 
   1 -11   3        4.24       -5.58     30.70 o 
   2 -11   3      125.99      128.14     35.58 o 
   3 -11   3       61.36      105.59     36.28 o 
   4 -11   3      268.07      302.57     43.72 o 
   5 -11   3      229.32      206.05     42.33 o 
   6 -11   3      120.01       96.05     42.56 o 
   7 -11   3       28.73       36.75     37.68 o 
   8 -11   3      247.70      213.50     47.21 o 
  -6 -10   3      186.80      177.22     43.72 o 
  -5 -10   3       11.21        4.42     36.75 o 
  -4 -10   3      369.71      313.97     43.96 o 
  -3 -10   3       10.84       31.40     31.63 o 
  -2 -10   3       84.79       56.28     31.86 o 
  -1 -10   3        6.68       -0.29     18.86 o 
   0 -10   3        0.86       -0.08     19.26 o 
   1 -10   3       29.66       17.68     26.75 o 
   2 -10   3       13.46       17.91     28.14 o 
   3 -10   3      151.15      149.54     30.47 o 
   4 -10   3        2.31        2.56     26.05 o 
   5 -10   3      256.80      234.89     40.00 o 
   6 -10   3       59.74       53.72     34.89 o 
   7 -10   3       90.11       81.63     40.47 o 
   8 -10   3       80.92       97.91     42.79 o 
   9 -10   3      250.87      190.47     51.86 o 
  -7  -9   3      368.31      286.76     50.70 o 
  -6  -9   3        0.38        1.40     35.35 o 
  -5  -9   3      538.20      487.23     45.58 o 
  -4  -9   3        1.10        3.26     29.54 o 
  -3  -9   3      357.99      360.71     38.61 o 
  -2  -9   3      100.23       77.26     18.76 o 
  -1  -9   3        0.90        2.97     16.74 o 
   0  -9   3      448.43      413.38     24.91 o 
   1  -9   3      991.75     1077.46     57.79 o 
   2  -9   3        1.40        2.09     23.95 o 
   3  -9   3      154.99      143.26     30.00 o 
   4  -9   3       72.04       90.24     29.54 o 
   5  -9   3        0.16       -6.98     26.75 o 
   6  -9   3        7.93        1.40     26.75 o 
   7  -9   3       22.96       18.37     30.00 o 
   8  -9   3       58.65       80.00     34.65 o 
   9  -9   3      125.55      135.12     39.54 o 
  10  -9   3      168.10       93.72     41.86 o 
  -7  -8   3        0.07        0.00     31.16 o 
  -5  -8   3      219.50      145.35     34.42 o 
  -3  -8   3      251.90      243.27     31.63 o 
  -2  -8   3      852.01      829.01     31.65 o 
  -1  -8   3     1307.36     1368.26     66.05 o 
   0  -8   3      720.18      738.55     50.23 o 
   1  -8   3      258.40      259.21     26.05 o 
   2  -8   3     1461.84     1548.97     67.21 o 
   3  -8   3      244.78      239.08     29.07 o 
   4  -8   3       15.65       18.84     21.40 o 
   5  -8   3       59.64       30.23     25.82 o 
   6  -8   3       16.85        0.23     23.72 o 
   7  -8   3       57.89       33.72     30.00 o 
   8  -8   3       44.32       87.45     36.05 o 
   9  -8   3       46.08       53.49     38.14 o 
  10  -8   3      178.37      155.82     43.96 o 
  11  -8   3       49.17       50.70     44.19 o 
  -8  -7   3        2.22       -4.88     36.28 o 
  -6  -7   3       94.38       81.86     30.93 o 
  -4  -7   3      322.81      295.36     30.93 o 
  -3  -7   3     4927.01     5103.70     84.79 o 
  -2  -7   3      780.52      813.93     80.35 o 
  -1  -7   3     2995.35     2817.27     89.77 o 
   0  -7   3     1046.16     1129.37     31.32 o 
   1  -7   3     1581.00     1535.08     36.67 o 
   2  -7   3      836.84      883.53     47.09 o 
   3  -7   3     2130.17     2080.62     43.15 o 
   4  -7   3       92.95       70.00     22.33 o 
   5  -7   3       40.68       35.53     14.75 o 
   6  -7   3      135.69       99.54     27.68 o 
   7  -7   3      204.95      330.48     37.44 o 
   8  -7   3       61.19       33.26     31.86 o 
   9  -7   3       11.90       10.47     28.84 o 
  10  -7   3       18.55       21.63     38.84 o 
  11  -7   3       69.05       67.91     44.42 o 
  -9  -6   3       22.21       -0.23     36.75 o 
  -7  -6   3      139.68      110.93     33.26 o 
  -6  -6   3     1537.61     1644.72     69.77 o 
  -5  -6   3      343.04      320.71     31.40 o 
  -4  -6   3     3143.24     2997.80     86.52 o 
  -3  -6   3      559.76      665.08     24.77 o 
  -2  -6   3     6112.41     6088.25     93.59 o 
  -1  -6   3     2267.44     2394.14     45.94 o 
   0  -6   3     4975.77     4669.19     82.21 o 
   1  -6   3      599.35      486.48     21.16 o 
   2  -6   3     4983.66     4794.71     76.19 o 
   3  -6   3      574.46      575.48     33.37 o 
   4  -6   3     4173.59     3868.27     50.53 o 
   5  -6   3      100.09      101.19     11.73 o 
   6  -6   3       27.67       24.76     13.61 o 
   7  -6   3        2.14       -6.28     24.65 o 
   8  -6   3       41.03       34.19     28.84 o 
   9  -6   3       18.00        8.37     30.93 o 
  10  -6   3       22.26        9.30     33.49 o 
  11  -6   3       54.80       45.58     44.65 o 
 -10  -5   3       42.55       44.65     41.40 o 
  -9  -5   3      324.01      310.48     43.26 o 
  -8  -5   3      335.45      289.31     41.40 o 
  -7  -5   3     1280.65     1570.06     69.77 o 
  -6  -5   3       74.98      108.14     27.91 o 
  -5  -5   3     3737.32     3758.53    103.26 o 
  -4  -5   3      400.82      412.11     29.54 o 
  -3  -5   3     5030.68     4647.16    118.38 o 
  -2  -5   3     1304.60     1381.16     30.35 o 
  -1  -5   3     4667.43     4161.00     90.47 o 
   0  -5   3     2305.43     2178.93     58.61 o 
   1  -5   3     5766.96     4821.22     74.16 o 
   2  -5   3     2741.60     2536.61     45.42 o 
   3  -5   3     9455.80     9425.46    140.12 o 
   4  -5   3      967.63      929.62     20.18 o 
   5  -5   3     3348.90     4612.11     86.02 o 
   6  -5   3     1020.41      994.56     28.61 o 
   7  -5   3     1230.20     1093.53     53.03 o 
   8  -5   3      239.34      265.36     34.89 o 
   9  -5   3        1.87        2.79     29.30 o 
  10  -5   3       23.34       12.79     33.95 o 
  11  -5   3       22.24        9.77     38.37 o 
 -10  -4   3      496.20      448.86     52.33 o 
  -9  -4   3       11.59        5.35     32.79 o 
  -8  -4   3      320.32      320.01     40.47 o 
  -7  -4   3      683.30      648.86     44.89 o 
  -5  -4   3       54.16       47.91     20.23 o 
  -4  -4   3     5709.93     5286.17     79.70 o 
  -3  -4   3     1468.70     1666.82     34.89 o 
  -2  -4   3    15913.28    14772.65    198.52 o 
  -1  -4   3     1921.49     1905.06     35.00 o 
   0  -4   3     2156.66     1773.65     72.79 o 
   1  -4   3     8679.01     8528.34    127.80 o 
   2  -4   3    10365.30     9306.47    129.83 o 
   3  -4   3     5377.11     5279.74     60.97 o 
   4  -4   3    11811.33    18748.35    196.02 o 
   5  -4   3     4748.99     4637.24     57.19 o 
   6  -4   3     2464.04     2221.69     42.17 o 
   7  -4   3      297.84      341.75     39.19 o 
   8  -4   3     1604.67     1553.78     63.49 o 
   9  -4   3      951.71      964.69     55.82 o 
  10  -4   3      191.54      171.40     36.28 o 
  11  -4   3       98.18       83.96     41.63 o 
  12  -4   3       20.64        7.44     42.56 o 
 -11  -3   3       82.07      121.17     43.72 o 
 -10  -3   3       20.18       30.23     35.58 o 
  -9  -3   3     1009.82     1152.14     63.26 o 
  -8  -3   3       95.00      105.12     30.00 o 
  -7  -3   3     1699.65     1722.86     65.82 o 
  -6  -3   3      458.39      431.41     33.72 o 
  -5  -3   3     8670.46     9138.05    195.82 o 
  -4  -3   3      361.96      349.22     44.07 o 
  -3  -3   3     2141.92     1700.67     30.06 o 
  -2  -3   3      307.87      332.82     25.00 o 
  -1  -3   3    30052.08    27969.03    363.13 o 
   0  -3   3     1508.02     1454.11     28.26 o 
   1  -3   3    20228.73    18515.83    244.20 o 
   2  -3   3     2663.77     2304.16     39.79 o 
   3  -3   3     7673.76    11365.37    120.58 o 
   4  -3   3     9194.10     9065.85     99.11 o 
   5  -3   3     2625.17     2389.00     40.78 o 
   6  -3   3     7942.18     7674.76    106.39 o 
   7  -3   3     1813.45     1738.72     38.33 o 
   8  -3   3     1030.17     1029.09     31.29 o 
   9  -3   3     1208.84     1176.79     57.44 o 
  10  -3   3      203.08      244.20     39.07 o 
  11  -3   3       80.39       48.37     37.68 o 
 -11  -2   3       15.16       14.42     37.21 o 
 -10  -2   3      132.64      142.10     37.21 o 
  -9  -2   3        0.06       -2.09     27.21 o 
  -8  -2   3      496.06      527.23     40.00 o 
  -7  -2   3        3.23       -4.42     20.47 o 
  -6  -2   3     4621.51     4767.41    116.05 o 
  -5  -2   3      540.91      530.32     16.36 o 
  -4  -2   3    11110.26    10749.70    144.87 o 
  -3  -2   3       30.05       25.82     10.47 o 
  -2  -2   3    19710.61    17686.77    337.92 o 
  -1  -2   3     1695.64     1697.51     36.28 o 
   0  -2   3    17387.62    16059.66    211.09 o 
   1  -2   3     5057.89     5095.64     97.91 o 
   2  -2   3    13157.34    19509.44    200.33 o 
   3  -2   3     1961.98     1914.31     25.71 o 
   4  -2   3    14229.53    13464.51    259.08 o 
   5  -2   3     9178.30     8949.20    183.50 o 
   6  -2   3     4353.18     4233.66    102.79 o 
   7  -2   3     3095.41     3015.71     83.72 o 
   8  -2   3      168.19      101.86     26.75 o 
   9  -2   3      471.33      518.86     41.63 o 
  10  -2   3      939.96     1024.93     60.93 o 
  11  -2   3      278.07      251.87     43.26 o 
 -11  -1   3        3.24        2.09     36.75 o 
 -10  -1   3       20.04       17.68     32.79 o 
  -9  -1   3      175.61      146.05     31.86 o 
  -8  -1   3        0.04       -2.33     21.63 o 
  -7  -1   3     1441.68     1494.48     56.28 o 
  -6  -1   3       11.60       24.19     17.91 o 
  -5  -1   3     6010.47     6262.61     99.31 o 
  -4  -1   3       93.25      101.63     14.65 o 
  -3  -1   3     2791.72     2937.79     68.84 o 
  -2  -1   3     3802.46     3600.85     78.38 o 
  -1  -1   3    11928.15     9964.08    408.16 o 
   0  -1   3      137.97      118.41      8.02 o 
   2  -1   3     2275.10     1850.84     45.70 o 
   3  -1   3    12456.55    11250.73    257.45 o 
   4  -1   3     1700.09     1496.81     45.35 o 
   5  -1   3     8570.25     7828.69    162.33 o 
   6  -1   3     3316.08     3575.03     90.70 o 
   7  -1   3     4408.57     4165.52    105.59 o 
   8  -1   3     1359.26     1303.31     56.75 o 
   9  -1   3      161.87      168.38     33.02 o 
  10  -1   3       21.57        7.21     32.56 o 
 -10   0   3       36.56       43.26     30.47 o 
  -9   0   3      162.74      156.98     28.14 o 
  -8   0   3      181.57      201.64     26.28 o 
  -7   0   3       64.47       75.35     20.70 o 
  -6   0   3      974.27      967.93     26.51 o 
  -5   0   3       37.96       41.18      8.95 o 
  -4   0   3     5478.04     5249.41    102.45 o 
  -3   0   3      422.39      439.28     15.23 o 
  -2   0   3     1494.24     1598.21     25.59 o 
  -1   0   3      127.68      150.89      7.05 o 
   1   0   3      790.45      808.72     17.84 o 
   2   0   3    18129.68    15366.82    204.90 o 
   3   0   3      436.82      452.34     23.95 o 
   4   0   3    11839.67    10387.17    203.96 o 
   5   0   3     2771.65     2661.04     70.93 o 
   6   0   3     4545.45     4389.95    105.59 o 
   7   0   3     3870.30     4222.50    107.21 o 
   8   0   3     1090.52     1094.00     48.37 o 
   9   0   3      555.47      598.16     39.07 o 
  10   0   3      520.77      560.49     42.56 o 
 -12   1   3      115.59       74.19     37.44 o 
 -11   1   3      187.25      219.31     36.75 o 
 -10   1   3        1.99        5.35     26.75 o 
  -9   1   3       54.60       57.91     25.12 o 
  -8   1   3        1.90        8.14     20.00 o 
  -7   1   3     1373.57     1511.66     57.10 o 
  -6   1   3       69.05       63.05     10.94 o 
  -5   1   3      196.17      173.06     10.63 o 
  -4   1   3       55.47       59.84      6.36 o 
  -3   1   3    10774.76     9900.39    105.91 o 
  -2   1   3     1580.03     1580.75     21.39 o 
  -1   1   3     2395.98     3413.58     39.40 o 
   0   1   3      276.44      306.60      8.51 o 
   1   1   3     2682.33     2610.75     42.00 o 
   2   1   3     1914.45     1839.15     47.21 o 
   3   1   3     1711.89     1395.64     41.63 o 
   4   1   3      321.11      300.24     21.40 o 
   5   1   3     8420.79     8554.54    174.89 o 
   6   1   3     1984.32     2003.57     61.17 o 
   7   1   3     1840.79     1655.42     57.68 o 
   8   1   3     5101.12     5369.06    127.21 o 
   9   1   3     1538.82     1619.14     62.79 o 
 -12   2   3      120.76      130.70     37.44 o 
 -11   2   3      134.93      217.92     36.28 o 
 -10   2   3      368.34      367.69     35.58 o 
  -9   2   3        2.35        4.19     21.86 o 
  -8   2   3       28.52       13.72     20.23 o 
  -7   2   3       91.13       94.78     11.12 o 
  -6   2   3     1165.47     1129.95     28.37 o 
  -5   2   3      739.47      779.36     17.29 o 
  -4   2   3       78.20       78.77      6.70 o 
  -3   2   3      200.19      178.74      7.53 o 
  -2   2   3     3992.51     6196.31     68.52 o 
  -1   2   3      167.77      221.93     17.25 o 
   0   2   3     6169.16     5777.66    118.38 o 
   1   2   3     1003.36     1069.81     33.49 o 
   2   2   3     6335.86     6161.18    125.82 o 
   3   2   3      208.17      210.71     18.84 o 
   4   2   3     1475.60     1410.76     46.51 o 
   5   2   3      381.36      352.57     26.51 o 
   6   2   3     3287.80     3534.80     90.93 o 
   7   2   3     3670.43     3972.02    101.86 o 
   8   2   3     2054.81     2459.17     79.77 o 
   9   2   3      451.55      495.37     41.16 o 
  11   2   3      422.97      477.23     52.10 o 
 -12   3   3       66.90       38.61     40.23 o 
 -10   3   3       95.25       86.52     29.77 o 
  -8   3   3       80.89       80.66     16.60 o 
  -7   3   3      340.52      328.93     36.75 o 
  -6   3   3        2.52       -3.38      8.14 o 
  -5   3   3       68.50       46.72      7.70 o 
  -4   3   3       23.36       22.72      9.19 o 
  -3   3   3      149.79      237.76      9.06 o 
  -2   3   3      514.22      486.24     12.05 o 
  -1   3   3        2.38        6.51      7.21 o 
   0   3   3      867.02      771.43     29.77 o 
   1   3   3     2343.43     2261.49     57.68 o 
   2   3   3       15.80        5.35     12.09 o 
   3   3   3     5746.54     5915.13    126.52 o 
   4   3   3       35.56       35.12     16.98 o 
   5   3   3     1135.00     1218.89     47.91 o 
   6   3   3        7.67        2.09     21.40 o 
   7   3   3     1458.92     1394.01     59.77 o 
   8   3   3      673.14      838.87     50.47 o 
 -12   4   3      410.62      366.29     50.00 o 
 -11   4   3      225.26      204.43     38.61 o 
 -10   4   3      477.93      440.02     40.47 o 
  -9   4   3       52.84       38.61     25.58 o 
  -8   4   3      865.61      820.91     30.75 o 
  -7   4   3       87.27       95.58     15.60 o 
  -6   4   3     1707.31     1663.49     37.71 o 
  -5   4   3      378.50      362.30     17.39 o 
  -4   4   3     1719.72     2394.01     43.43 o 
  -3   4   3        0.09       -2.90      8.18 o 
  -2   4   3      471.20      517.74     18.41 o 
  -1   4   3       60.66       79.85     17.79 o 
   0   4   3      841.14      842.83     34.19 o 
   1   4   3      140.09      131.40     16.05 o 
   2   4   3       11.36       24.65     14.65 o 
   3   4   3       75.95       60.70     18.14 o 
   4   4   3      811.44      785.15     39.77 o 
   5   4   3        3.59       -1.63     18.14 o 
   6   4   3       26.03       17.21     23.49 o 
   7   4   3      145.22      151.63     32.56 o 
   8   4   3      447.66      563.74     46.98 o 
  10   4   3      111.33       71.63     41.16 o 
 -12   5   3      277.75      276.06     46.05 o 
 -11   5   3      692.79      629.56     51.86 o 
 -10   5   3      217.15      196.98     36.05 o 
  -9   5   3      626.51      586.31     35.58 o 
  -8   5   3      299.17      273.84     22.63 o 
  -7   5   3     1039.90     1005.20     43.61 o 
  -6   5   3        0.47       -3.35     13.50 o 
  -5   5   3     3249.03     4451.08     71.75 o 
  -4   5   3     2152.58     2117.55     85.24 o 
  -3   5   3     1233.63     1212.89     83.38 o 
  -2   5   3       27.96       21.72     10.10 o 
  -1   5   3     1209.91     1117.26     42.09 o 
   0   5   3      294.80      302.80     24.42 o 
   1   5   3     1603.48     1476.34     50.47 o 
   2   5   3       42.90       39.77     18.37 o 
   3   5   3      242.07      237.92     26.05 o 
   4   5   3      582.24      578.63     35.35 o 
   5   5   3      368.83      439.79     34.89 o 
   6   5   3       14.01        2.79     26.51 o 
   7   5   3      144.67      176.52     34.19 o 
   9   5   3      162.00      136.28     41.16 o 
 -11   6   3      272.15      228.38     44.89 o 
 -10   6   3      696.25      847.48     52.10 o 
  -9   6   3      237.02      219.80     25.30 o 
  -8   6   3     1017.58     1026.24     43.84 o 
  -7   6   3      111.03       99.77     18.46 o 
  -6   6   3      957.19     1476.49     38.41 o 
  -5   6   3       80.83       58.85     14.87 o 
  -4   6   3     2776.94     2296.06     56.75 o 
  -3   6   3       74.51       64.41     12.89 o 
  -2   6   3     2634.09     2701.74     50.55 o 
  -1   6   3       20.70       18.14     18.14 o 
   0   6   3     1775.82     1680.77     55.82 o 
   1   6   3       20.71       -1.63     18.14 o 
   2   6   3      189.64      164.43     24.65 o 
   3   6   3        6.74        0.00     20.23 o 
   4   6   3        0.37        8.61     23.72 o 
   5   6   3      312.87      362.34     34.42 o 
   6   6   3        0.35        3.26     30.70 o 
   7   6   3        7.66       -3.53     23.62 o 
   8   6   3       16.95       50.00     33.49 o 
 -11   7   3      126.01      124.66     41.16 o 
 -10   7   3      158.42      172.68     27.71 o 
  -9   7   3      475.74      473.67     31.52 o 
  -8   7   3      135.68      115.04     21.79 o 
  -7   7   3     2109.88     3207.69    161.40 o 
  -6   7   3      149.86      123.54     20.58 o 
  -5   7   3     1457.87     1296.18     95.47 o 
  -4   7   3      177.76      155.00     22.68 o 
  -3   7   3     4498.74     4127.31     70.96 o 
  -2   7   3      119.49      134.89     22.56 o 
  -1   7   3     2024.15     2094.34     45.23 o 
   0   7   3       17.93       14.88     20.93 o 
   1   7   3     1798.19     1740.77     62.79 o 
   2   7   3      194.91      173.73     27.21 o 
   3   7   3      351.91      319.55     32.09 o 
   4   7   3        6.78        3.26     26.51 o 
   5   7   3      528.69      532.68     31.30 o 
   6   7   3        8.03       14.72     23.97 o 
   7   7   3        0.98        8.14     36.05 o 
   8   7   3        2.45        2.33     40.00 o 
 -11   8   3      211.74      186.75     49.30 o 
 -10   8   3      287.97      251.48     32.44 o 
  -9   8   3      210.78      225.27     50.23 o 
  -8   8   3      866.91     1328.18     44.63 o 
  -7   8   3      524.45      515.02     29.30 o 
  -6   8   3      661.70      559.68     29.06 o 
  -5   8   3      151.43      143.72     20.21 o 
  -4   8   3     1810.67     1685.27     44.01 o 
  -3   8   3       68.45       58.84     25.58 o 
  -2   8   3     3695.46     3490.84     97.45 o 
  -1   8   3      227.88      189.08     26.98 o 
   0   8   3     3398.86     3346.38     70.24 o 
   1   8   3        9.50        8.21     16.29 o 
   2   8   3     1133.24     1175.09    101.98 o 
   3   8   3        0.05        6.47     18.76 o 
   4   8   3      499.79      554.52     51.98 o 
   5   8   3       14.11       -0.64     22.69 o 
   6   8   3      118.22      106.74     28.86 o 
   7   8   3        1.67        1.86     40.23 o 
 -10   9   3      169.54      144.77     37.33 o 
  -9   9   3      266.92      350.08     33.17 o 
  -8   9   3      454.99      404.68     31.38 o 
  -7   9   3      324.71      280.44     27.63 o 
  -6   9   3      114.28      119.58     21.37 o 
  -5   9   3      959.52      945.38     36.87 o 
  -4   9   3      217.40      187.91     33.95 o 
  -3   9   3     1000.42     1004.69     56.51 o 
  -2   9   3       20.32       11.86     26.98 o 
  -1   9   3     1767.88     1760.54     69.77 o 
   0   9   3       57.30       63.03     29.77 o 
   1   9   3     1454.85     1538.30     46.34 o 
   2   9   3       16.77        5.16     20.54 o 
   3   9   3      681.39      715.24     35.68 o 
   4   9   3       15.81       23.75     24.32 o 
   5   9   3      214.21      273.66     45.00 o 
   6   9   3        7.07        0.93     40.70 o 
  -9  10   3       62.91       79.14     31.08 o 
  -8  10   3      239.06      264.41     32.56 o 
  -7  10   3      228.72      213.57     29.27 o 
  -6  10   3      238.85      207.38     28.84 o 
  -5  10   3      191.82      168.61     34.65 o 
  -4  10   3      741.49      705.84     52.33 o 
  -3  10   3       31.64       17.21     28.37 o 
  -2  10   3      542.55      551.19     46.51 o 
  -1  10   3       27.89       17.21     31.63 o 
   0  10   3      841.61      860.04     53.49 o 
   1  10   3      277.38      244.43     39.30 o 
   2  10   3      624.86      605.21     69.42 o 
   3  10   3        1.27        3.34     25.53 o 
   4  10   3      645.88      721.83     42.11 o 
   5  10   3       31.47       27.44     43.26 o 
  -8  11   3       58.60       39.29     31.53 o 
  -7  11   3      158.91      161.31     30.59 o 
  -6  11   3       83.54       94.89     43.03 o 
  -5  11   3      248.89      227.22     40.70 o 
  -4  11   3      137.75      171.17     41.16 o 
  -3  11   3      402.07      360.25     45.82 o 
  -2  11   3        3.06        7.21     32.09 o 
  -1  11   3      769.35      797.47     55.82 o 
   0  11   3       17.58       21.63     34.65 o 
   1  11   3      615.45      604.68     52.33 o 
   2  11   3       10.86       13.95     34.19 o 
   3  11   3      327.44      367.22     52.56 o 
  -6  12   3      160.00      122.80     49.07 o 
  -5  12   3      256.10      187.68     46.51 o 
  -4  12   3       94.01       38.37     42.09 o 
  -3  12   3        7.24       11.86     36.05 o 
  -2  12   3      465.32      497.23     56.05 o 
  -1  12   3       89.26       60.93     44.42 o 
   0  12   3      477.96      591.42     57.68 o 
   1  12   3       11.21       -3.72     41.40 o 
   1 -13   4       14.27       20.47     46.75 o 
   2 -13   4      158.81      201.64     48.61 o 
   3 -13   4       10.62       -8.61     41.63 o 
   4 -13   4      124.96      171.17     51.16 o 
  -3 -12   4       84.92       59.30     39.30 o 
  -2 -12   4      425.41      443.51     52.79 o 
   1 -12   4      237.68      269.55     44.89 o 
   2 -12   4       10.95       10.70     35.12 o 
   3 -12   4      217.20      187.91     42.09 o 
   4 -12   4        5.91        6.51     40.23 o 
   5 -12   4      189.69      123.49     46.51 o 
   6 -12   4       15.44        1.86     44.89 o 
   7 -12   4       95.59      162.33     51.63 o 
  -4 -11   4      255.52      191.87     45.35 o 
  -3 -11   4      788.57      741.19     54.65 o 
  -2 -11   4      180.63      198.85     37.91 o 
  -1 -11   4     1363.72     1541.69     70.24 o 
   0 -11   4      367.82      460.95     46.05 o 
   1 -11   4      367.83      379.78     44.65 o 
   2 -11   4      267.03      283.97     40.93 o 
   3 -11   4      152.00      186.98     39.54 o 
   4 -11   4      689.14      722.36     54.65 o 
   5 -11   4       95.42       83.26     40.23 o 
   6 -11   4      115.25      148.61     39.77 o 
   7 -11   4       12.12        4.42     43.26 o 
   8 -11   4       17.78       17.68     46.98 o 
  -6 -10   4      612.97      595.14     59.30 o 
  -5 -10   4      199.85      164.19     40.70 o 
  -4 -10   4      513.33      615.14     51.86 o 
  -3 -10   4      288.26      325.83     40.93 o 
  -2 -10   4     1759.72     1554.95     67.21 o 
  -1 -10   4      408.17      483.50     29.88 o 
   0 -10   4     4810.29     5249.97     94.06 o 
   1 -10   4      617.88      748.09     32.30 o 
   2 -10   4      372.17      370.02     39.07 o 
   3 -10   4      898.58      956.78     56.98 o 
   4 -10   4      999.22      935.39     56.05 o 
   5 -10   4      282.32      299.08     41.63 o 
   6 -10   4      255.31      216.75     42.56 o 
   7 -10   4       34.55       22.33     34.89 o 
   8 -10   4        0.16       -5.12     41.63 o 
   9 -10   4      125.07      209.78     53.03 o 
  -7  -9   4      301.75      330.71     52.10 o 
  -6  -9   4       17.95       30.47     37.21 o 
  -5  -9   4      881.70      788.87     55.82 o 
  -4  -9   4      208.45      192.57     35.12 o 
  -3  -9   4      628.05      624.21     46.05 o 
  -2  -9   4      385.70      414.44     38.14 o 
  -1  -9   4     5354.19     5518.28    116.87 o 
   0  -9   4      110.48      115.42     19.26 o 
   1  -9   4     4382.47     4560.10    109.07 o 
   2  -9   4      996.91      988.41     35.14 o 
   3  -9   4     1367.96     1312.38     57.21 o 
   4  -9   4     2112.34     2234.28     77.45 o 
   5  -9   4      545.49      500.49     41.40 o 
   6  -9   4      600.11      583.98     48.84 o 
   7  -9   4      398.86      352.57     45.82 o 
   8  -9   4       85.20       71.63     40.70 o 
   9  -9   4       45.12      115.82     45.35 o 
  10  -9   4      195.72      197.92     52.10 o 
  -8  -8   4       80.44       49.54     41.86 o 
  -7  -8   4        0.13       -6.28     30.93 o 
  -6  -8   4      539.42      527.70     49.54 o 
  -5  -8   4      127.88      145.82     35.12 o 
  -4  -8   4     1627.81     1610.53     68.14 o 
  -3  -8   4       51.04       16.98     24.19 o 
  -2  -8   4      492.66      514.73     89.65 o 
  -1  -8   4      630.90      641.72     29.65 o 
   0  -8   4     4537.77     4594.25     79.47 o 
   1  -8   4     1531.61     1488.46     49.77 o 
   2  -8   4     5580.33     5218.60     87.21 o 
   3  -8   4     2273.30     2369.07     55.12 o 
   4  -8   4     1057.63      970.74     51.40 o 
   5  -8   4     2585.17     2728.48     88.14 o 
   6  -8   4      746.57      747.47     46.75 o 
   7  -8   4     1372.44     1366.10     67.68 o 
   8  -8   4       19.51       33.95     31.40 o 
   9  -8   4      188.34      202.33     44.65 o 
  10  -8   4       51.56       38.14     43.49 o 
  -9  -7   4       41.66       22.09     43.96 o 
  -8  -7   4        2.98        2.79     37.68 o 
  -7  -7   4      272.08      317.92     43.26 o 
  -6  -7   4      119.11      115.35     32.56 o 
  -5  -7   4      611.90      675.38     47.44 o 
  -4  -7   4      218.26      235.82     31.86 o 
  -3  -7   4      875.86      843.52     43.96 o 
  -2  -7   4     1641.00     1603.49     38.81 o 
  -1  -7   4     4645.91     4707.69     93.61 o 
   0  -7   4     1165.56     1119.68     32.23 o 
   1  -7   4     4190.32     4171.23     71.61 o 
   2  -7   4     2329.54     2253.12    109.31 o 
   3  -7   4     6136.23     5863.77     93.43 o 
   4  -7   4     3743.00     3858.60     69.21 o 
   5  -7   4      743.05      715.38     43.26 o 
   6  -7   4     3030.83     2940.12     91.40 o 
   7  -7   4      710.88     1161.68     57.91 o 
   8  -7   4     1545.94     1431.22     69.77 o 
   9  -7   4        1.31       10.00     33.02 o 
  10  -7   4      717.51      857.71     63.26 o 
  11  -7   4      117.86       55.12     46.51 o 
  -9  -6   4        0.74        5.35     37.44 o 
  -8  -6   4        0.22        5.12     29.77 o 
  -7  -6   4       26.11       12.79     30.23 o 
  -5  -6   4       64.32       72.33     24.88 o 
  -4  -6   4     1372.17     1443.08     59.07 o 
  -3  -6   4      576.69      555.37     34.89 o 
  -2  -6   4      447.36      412.36     18.89 o 
  -1  -6   4     1409.31     1429.23     37.56 o 
   0  -6   4     5837.18     5869.31     90.52 o 
   1  -6   4     1716.60     1808.03     38.73 o 
   2  -6   4    10396.03    10354.03    147.92 o 
   3  -6   4     1427.40     1398.81     77.79 o 
   4  -6   4     2439.82     2367.13     48.25 o 
   5  -6   4     2892.47     2796.43     55.18 o 
   6  -6   4     3221.48     4888.81    123.73 o 
   7  -6   4     2433.03     2311.02     79.77 o 
   8  -6   4      471.54      481.42     43.49 o 
   9  -6   4      728.86      827.48     55.58 o 
  10  -6   4       97.52      115.82     40.23 o 
  11  -6   4      411.88      520.95     56.98 o 
 -10  -5   4        8.47        4.88     41.16 o 
  -9  -5   4       26.93       30.47     36.28 o 
  -8  -5   4        1.52       13.02     31.16 o 
  -7  -5   4      112.16       96.52     27.91 o 
  -6  -5   4        3.39        4.19     23.95 o 
  -5  -5   4      118.33       84.19     22.56 o 
  -4  -5   4       25.07       15.35     19.07 o 
  -3  -5   4     2023.39     2069.95     39.84 o 
  -2  -5   4      370.48      364.12     15.76 o 
  -1  -5   4      982.94      934.60     24.66 o 
   0  -5   4     1129.51     1142.44     47.44 o 
   1  -5   4     4018.19     4027.52     65.19 o 
   2  -5   4      757.10      680.33     22.79 o 
   3  -5   4     3252.01     2921.58     52.65 o 
   4  -5   4     3448.15     3484.54     45.52 o 
   5  -5   4     5313.52     8888.85    132.19 o 
   6  -5   4      477.68      467.01     50.47 o 
   7  -5   4     2435.09     2229.63     76.75 o 
   8  -5   4      720.83      597.00     42.09 o 
   9  -5   4      341.95      294.90     38.84 o 
  10  -5   4      660.41      752.59     55.58 o 
  11  -5   4       25.93       26.51     40.00 o 
 -10  -4   4      216.70      203.73     44.42 o 
  -9  -4   4        0.88        1.40     31.86 o 
  -8  -4   4      102.61       97.68     31.63 o 
  -7  -4   4        6.28       -7.91     23.95 o 
  -6  -4   4      859.97      881.66     48.14 o 
  -5  -4   4       29.63       24.42     19.30 o 
  -4  -4   4       95.18       80.47     20.00 o 
  -3  -4   4      132.42      136.52     10.20 o 
  -2  -4   4     1223.64     1235.86     30.70 o 
  -1  -4   4       21.87       21.08      7.98 o 
   0  -4   4      948.12      876.29     22.25 o 
   1  -4   4      144.00      144.22     13.02 o 
   2  -4   4    10820.58    10247.58    143.55 o 
   3  -4   4     3838.48     3584.15     60.35 o 
   4  -4   4      637.62      805.67     21.88 o 
   5  -4   4     1780.19     1705.64     66.49 o 
   6  -4   4     1959.20     1928.68     65.82 o 
   7  -4   4     1441.65     1531.46     59.30 o 
   8  -4   4     1181.31     1137.72     57.68 o 
   9  -4   4      314.73      311.87     39.07 o 
  10  -4   4      403.51      255.13     40.70 o 
  11  -4   4      712.15      782.13     59.07 o 
 -11  -3   4      358.94      420.95     53.03 o 
 -10  -3   4       49.15       54.19     35.58 o 
  -9  -3   4      294.69      291.64     39.07 o 
  -8  -3   4        0.01       -4.42     25.35 o 
  -7  -3   4      353.69      382.81     35.12 o 
  -6  -3   4        7.43        8.61     16.98 o 
  -5  -3   4      497.62      452.58     30.93 o 
  -4  -3   4       11.59       12.56     13.72 o 
  -3  -3   4      332.57      293.04     21.40 o 
  -2  -3   4       16.14       14.70      6.32 o 
  -1  -3   4     1049.64      871.36     44.07 o 
   0  -3   4      381.55      348.56     14.42 o 
   1  -3   4       23.36       22.80      7.31 o 
   2  -3   4      558.09      561.32     20.47 o 
   3  -3   4    10066.04    15353.93    160.69 o 
   4  -3   4      721.99      754.23     16.22 o 
   5  -3   4     1676.60     1579.81     75.93 o 
   6  -3   4     1975.88     1905.64     40.23 o 
   7  -3   4      589.04      526.77     37.21 o 
   8  -3   4     1366.57     1356.10     59.07 o 
   9  -3   4      469.16      400.25     40.47 o 
  10  -3   4      870.03      971.44     60.93 o 
  11  -3   4      351.73      396.30     50.47 o 
 -11  -2   4       28.35       45.12     41.16 o 
 -10  -2   4      440.86      452.34     45.82 o 
  -9  -2   4        0.32        5.81     26.98 o 
  -8  -2   4     1518.28     1659.60     64.65 o 
  -7  -2   4       39.39       35.58     21.86 o 
  -6  -2   4     1935.24     1935.66     63.03 o 
  -5  -2   4      471.63      522.11     30.23 o 
  -4  -2   4     1079.48     1161.44     42.09 o 
  -3  -2   4       16.28       10.00     11.86 o 
  -2  -2   4     3092.23     2725.40     64.30 o 
  -1  -2   4      255.18      240.17     11.05 o 
   0  -2   4      137.98      126.85     10.12 o 
   1  -2   4       86.97       62.94     19.19 o 
   2  -2   4       51.81       85.31      9.45 o 
   3  -2   4      618.82      590.06     12.24 o 
   4  -2   4      793.17      776.29     61.98 o 
   5  -2   4      971.96      931.67     39.30 o 
   6  -2   4     1790.75     1758.44     60.24 o 
   7  -2   4      563.79      560.02     35.82 o 
   8  -2   4      935.08      884.45     50.93 o 
   9  -2   4      631.41      723.29     49.07 o 
  10  -2   4      622.46      595.14     52.33 o 
  11  -2   4      243.75      295.59     47.44 o 
 -10  -1   4        1.12      -13.26     29.30 o 
  -9  -1   4     1512.51     1583.09     66.05 o 
  -8  -1   4      347.16      416.30     34.42 o 
  -7  -1   4     3614.57     3759.69     97.68 o 
  -6  -1   4       20.20       25.58     16.98 o 
  -5  -1   4     4902.48     4637.86    106.98 o 
  -4  -1   4       24.28       21.16     12.56 o 
  -3  -1   4     2654.63     2491.73     61.86 o 
  -2  -1   4     1531.98     1505.18     25.18 o 
  -1  -1   4    12618.24    11933.08    158.88 o 
   0  -1   4      594.97      564.86     10.73 o 
   1  -1   4       89.97      116.95      8.54 o 
   2  -1   4       20.91       22.69      7.26 o 
   3  -1   4       87.28       99.51      9.95 o 
   4  -1   4       56.47       45.82     14.19 o 
   5  -1   4      828.85      848.64     38.14 o 
   6  -1   4      753.68      770.03     42.09 o 
   7  -1   4      399.53      474.44     35.82 o 
   8  -1   4       46.55       49.07     27.44 o 
   9  -1   4      606.29      648.17     46.75 o 
  10  -1   4       51.60       70.00     28.84 o 
  11  -1   4        6.03        0.00     32.56 o 
 -12   0   4      209.43      208.61     42.79 o 
  -9   0   4      352.14      358.39     36.05 o 
  -8   0   4     1901.71     1796.35     61.63 o 
  -7   0   4      351.91      407.69     30.00 o 
  -6   0   4     6768.27     7308.67    155.82 o 
  -5   0   4      189.58      170.63     15.23 o 
  -4   0   4     8407.34     8028.42    109.92 o 
  -3   0   4      123.55      123.20     10.07 o 
  -2   0   4     1261.62     1212.40     18.15 o 
  -1   0   4     2884.35     2931.09     35.18 o 
   0   0   4     2472.38     3311.56     57.67 o 
   1   0   4     1071.24     1040.85     22.72 o 
   2   0   4      577.37      496.60     17.26 o 
   3   0   4      283.93      303.73     20.00 o 
   4   0   4      472.93      495.83     30.47 o 
   5   0   4       24.07       22.79     16.05 o 
   6   0   4        2.93       -2.79     19.54 o 
   7   0   4      123.91       77.45     22.09 o 
   8   0   4       90.27       80.93     26.75 o 
   9   0   4      137.51      183.96     32.33 o 
  10   0   4      106.33      107.45     33.49 o 
 -12   1   4       33.89       28.14     36.28 o 
 -11   1   4      619.48      642.58     47.44 o 
 -10   1   4       99.01      134.19     31.16 o 
  -9   1   4      629.62      623.98     39.07 o 
  -8   1   4      220.50      249.86     38.84 o 
  -7   1   4     4866.46     4631.51     74.35 o 
  -6   1   4      459.83      446.70     15.64 o 
  -5   1   4     9117.93     8792.65     97.35 o 
  -4   1   4      603.70      618.11     18.98 o 
  -3   1   4    13577.78    12412.71    131.18 o 
  -2   1   4     2702.84     2682.52     33.64 o 
  -1   1   4     2004.06     3149.78     38.24 o 
   0   1   4     6002.11     6104.16     67.75 o 
   1   1   4    11726.02    11035.72    151.15 o 
   2   1   4      309.67      391.18     22.56 o 
   3   1   4     2005.50     1858.68     51.86 o 
   4   1   4      125.33      129.31     18.37 o 
   5   1   4      469.30      499.79     30.23 o 
   6   1   4      402.72      402.81     30.00 o 
   7   1   4       52.30       64.42     23.26 o 
   8   1   4       43.81       18.84     24.88 o 
   9   1   4       63.45       36.98     28.84 o 
  10   1   4       13.13       10.00     33.72 o 
 -12   2   4      173.51       89.31     39.07 o 
 -11   2   4       69.44       73.49     33.02 o 
 -10   2   4      780.56      726.77     44.65 o 
  -9   2   4      276.18      283.97     32.09 o 
  -8   2   4     1530.56     1533.09     54.65 o 
  -7   2   4      315.27      349.34     24.77 o 
  -6   2   4     4477.63     4294.70     54.56 o 
  -5   2   4        3.47        3.61      7.32 o 
  -4   2   4    16819.19    15946.84    214.25 o 
  -3   2   4        0.81        2.44      5.79 o 
  -2   2   4    19711.32    29044.71    370.83 o 
  -1   2   4      368.20      389.98     11.43 o 
   0   2   4     8633.91     8141.45     89.56 o 
   1   2   4      972.52      817.94     31.16 o 
   2   2   4     1448.77     1266.56     41.40 o 
   3   2   4      803.39      815.38     34.19 o 
   4   2   4     2022.62     2043.11     59.54 o 
   5   2   4       82.05       93.03     21.40 o 
   6   2   4      344.72      261.17     28.61 o 
   7   2   4      987.63     1078.18     52.33 o 
   8   2   4      110.14      130.24     30.93 o 
   9   2   4       11.82       14.65     30.00 o 
 -12   3   4       30.30       34.65     38.37 o 
 -11   3   4      165.30      117.91     34.89 o 
 -10   3   4       24.11       17.21     28.61 o 
  -9   3   4      721.24      768.40     43.49 o 
  -8   3   4      189.54      201.87     27.68 o 
  -7   3   4     4403.90     4192.08     96.40 o 
  -6   3   4      487.88      513.08     22.09 o 
  -5   3   4    12851.51    12758.48    174.55 o 
  -4   3   4      435.41      443.51     13.32 o 
  -3   3   4    10626.64    15888.00    167.49 o 
  -2   3   4      286.96      253.36     14.07 o 
  -1   3   4    12811.08    11308.95    147.00 o 
   0   3   4       13.29        6.05     10.93 o 
   1   3   4    10697.39    10166.00    200.71 o 
   2   3   4       33.61       37.21     15.12 o 
   3   3   4     3162.36     3039.89     77.45 o 
   4   3   4      573.64      586.77     36.05 o 
   5   3   4     1068.36     1164.23     49.77 o 
   6   3   4     1801.73     1779.84     64.42 o 
   7   3   4      641.58      676.54     44.19 o 
   8   3   4       97.71      118.84     33.72 o 
   9   3   4       56.24       36.28     37.91 o 
 -12   4   4       24.53       -8.61     38.37 o 
 -11   4   4        0.26        2.56     34.19 o 
 -10   4   4      384.79      376.29     39.77 o 
  -9   4   4       31.60       25.35     26.51 o 
  -8   4   4     1306.55     1228.44     37.23 o 
  -7   4   4      211.64      229.51     19.47 o 
  -6   4   4     2784.11     2591.44     50.04 o 
  -5   4   4      724.86      679.76     75.47 o 
  -4   4   4    22771.87    35341.46    362.28 o 
  -3   4   4      263.26      265.40     36.16 o 
  -2   4   4     5068.58     4596.49     69.63 o 
  -1   4   4      128.88      141.92     13.14 o 
   0   4   4    11615.15    10765.56    213.50 o 
   1   4   4      759.27      827.01     36.98 o 
   2   4   4     6741.64     6379.56    138.15 o 
   3   4   4       33.10       18.84     15.81 o 
   4   4   4     3825.64     3923.65     99.54 o 
   5   4   4       24.13       40.23     23.49 o 
   6   4   4     1286.22     1312.84     58.37 o 
   7   4   4      531.69      591.88     43.72 o 
   8   4   4       52.84       48.61     32.33 o 
 -12   5   4        0.58       -1.16     40.47 o 
 -11   5   4      134.85      127.68     39.54 o 
 -10   5   4       34.82       54.65     35.35 o 
  -9   5   4      324.97      346.29     37.68 o 
  -8   5   4      132.86      114.18     19.79 o 
  -7   5   4      738.51      854.83     31.78 o 
  -6   5   4        1.30       -2.22     13.48 o 
  -5   5   4     2242.03     3295.86     58.77 o 
  -4   5   4       69.94       58.18     12.35 o 
  -3   5   4    22672.29    21005.89    324.78 o 
  -2   5   4       14.66       19.12     10.69 o 
  -1   5   4     7388.51     6990.05    149.54 o 
   0   5   4       43.29       36.75     16.05 o 
   1   5   4     2973.67     2814.30     76.98 o 
   2   5   4      675.37      743.98     39.77 o 
   3   5   4     6500.73     6653.30    148.84 o 
   4   5   4       18.47       30.00     22.33 o 
   5   5   4     1128.22     1182.14     55.12 o 
   6   5   4      201.41      198.15     33.26 o 
   7   5   4      517.14      576.77     46.51 o 
   8   5   4      238.74      229.08     45.58 o 
 -11   6   4       15.56        8.84     36.75 o 
 -10   6   4       12.93       -3.02     32.79 o 
  -9   6   4       21.72       10.59     20.06 o 
  -8   6   4      146.61      118.57     21.71 o 
  -7   6   4      128.32      118.83     19.32 o 
  -6   6   4      156.56      228.11     19.98 o 
  -5   6   4       67.51       57.48     14.87 o 
  -4   6   4     3764.70     3640.64     63.90 o 
  -3   6   4      153.30      131.76     15.60 o 
  -2   6   4     5300.40     4723.04    107.91 o 
  -1   6   4       22.98        4.88     18.37 o 
   0   6   4     3466.11     3448.75     90.47 o 
   1   6   4      200.76      185.82     25.82 o 
   2   6   4     2823.70     3029.43     86.05 o 
   3   6   4       30.50       10.93     22.33 o 
   4   6   4     1626.70     1629.83     64.89 o 
   5   6   4       26.73       29.77     27.21 o 
   7   6   4      353.99      437.69     49.54 o 
 -11   7   4        0.03       -3.95     39.54 o 
 -10   7   4        3.27       21.40     35.58 o 
  -9   7   4        2.28        2.54     22.58 o 
  -8   7   4       24.63       18.99     21.60 o 
  -7   7   4        0.60        5.00     17.76 o 
  -6   7   4        0.58        4.77     16.38 o 
  -5   7   4      113.41       93.33     18.03 o 
  -4   7   4      140.44      149.91     19.01 o 
  -3   7   4     1047.16      887.06     36.51 o 
  -2   7   4       11.34       20.47     22.09 o 
  -1   7   4     4743.73     4472.04    113.73 o 
   0   7   4       85.36       72.79     25.12 o 
   1   7   4     1019.44      933.06     50.00 o 
   2   7   4      216.09      268.38     32.33 o 
   3   7   4     2330.41     2543.36     83.03 o 
   4   7   4      232.86      188.15     33.72 o 
   5   7   4     1201.94     1440.99     67.68 o 
   6   7   4       29.48        6.51     33.49 o 
   7   7   4      633.74      807.91     43.66 o 
 -10   8   4        1.24        2.65     26.72 o 
  -9   8   4        8.72       -2.41     24.17 o 
  -8   8   4       61.93       77.23     24.06 o 
  -7   8   4        6.11        2.37     20.30 o 
  -6   8   4       18.25        2.80     19.04 o 
  -5   8   4        2.35       -3.76     17.87 o 
  -4   8   4      493.91      506.73     26.80 o 
  -3   8   4        3.44        0.23     24.65 o 
  -2   8   4     1143.49     1094.46     54.65 o 
  -1   8   4       38.93       37.91     23.72 o 
   0   8   4     2205.68     2050.08     72.33 o 
   1   8   4       40.48       37.21     27.91 o 
   2   8   4     3472.75     3721.55    106.52 o 
   3   8   4        1.35       -6.98     26.98 o 
   4   8   4     1176.26     1320.75     66.28 o 
   5   8   4       69.55       65.26     26.39 o 
   6   8   4      647.25      706.31     39.96 o 
 -10   9   4       34.53        8.21     28.69 o 
  -9   9   4        0.77       -1.74     25.57 o 
  -8   9   4       61.50       55.22     24.32 o 
  -7   9   4       58.90       49.99     24.02 o 
  -6   9   4        5.34        3.24     21.11 o 
  -5   9   4       38.64        2.24     19.92 o 
  -4   9   4        8.89       -3.26     25.58 o 
  -3   9   4      231.77      195.59     34.65 o 
  -2   9   4        0.39        6.05     27.44 o 
  -1   9   4     2000.17     2068.92     76.05 o 
   0   9   4       84.45      111.63     33.72 o 
   1   9   4      485.66      491.78     29.73 o 
   2   9   4      104.42      104.71     22.99 o 
   3   9   4     1155.35     1271.51     47.27 o 
   4   9   4       17.67        2.31     24.79 o 
   5   9   4      549.70      595.76     39.62 o 
  -9  10   4        0.32        5.58     27.30 o 
  -8  10   4       67.17       38.40     27.03 o 
  -7  10   4        4.77       -2.45     25.45 o 
  -6  10   4        2.98       -2.75     23.74 o 
  -5  10   4       14.04       11.16     33.49 o 
  -4  10   4       11.26       -7.44     30.93 o 
  -3  10   4       10.27        0.23     31.86 o 
  -2  10   4      129.24      135.12     35.82 o 
  -1  10   4       89.82      105.59     36.51 o 
   0  10   4        2.21        1.63     33.72 o 
   1  10   4       68.50       34.42     36.28 o 
   2  10   4      217.69      209.54     38.37 o 
   3  10   4       21.86       20.96     25.72 o 
   4  10   4      345.53      374.29     36.91 o 
  -8  11   4        0.13       20.60     31.62 o 
  -7  11   4       86.16      121.52     31.98 o 
  -6  11   4        4.03       20.23     40.47 o 
  -5  11   4       82.73       56.51     40.70 o 
  -4  11   4       85.16       89.77     35.58 o 
  -3  11   4       78.67      100.00     41.86 o 
  -2  11   4       37.05       54.19     38.84 o 
  -1  11   4       19.43       12.79     36.28 o 
   0  11   4      141.97      137.68     40.00 o 
   1  11   4       79.43       85.82     43.03 o 
   2  11   4        0.70       16.74     40.00 o 
  -5  12   4       19.74        5.81     41.86 o 
  -4  12   4       10.57       22.09     43.03 o 
  -3  12   4       23.93       25.58     44.89 o 
  -2  12   4       14.14       10.70     43.49 o 
  -1  12   4        0.71        2.09     39.07 o 
   0  12   4       13.49        0.00     44.65 o 
   2 -13   5      172.55      250.24     50.00 o 
   3 -13   5      203.84      231.64     51.86 o 
   4 -13   5      340.09      355.60     56.98 o 
  -2 -12   5      194.45      188.61     42.09 o 
   1 -12   5      418.19      456.76     50.00 o 
   2 -12   5       93.66       83.26     40.70 o 
   3 -12   5      819.73      852.59     61.63 o 
   4 -12   5      352.38      284.43     49.77 o 
   5 -12   5      345.75      378.16     55.12 o 
   6 -12   5      133.15       99.54     47.68 o 
  -4 -11   5        8.82        8.61     36.28 o 
  -3 -11   5      173.69      126.52     36.98 o 
  -2 -11   5       21.69       25.35     33.49 o 
  -1 -11   5      233.06      251.17     40.23 o 
   0 -11   5      606.27      667.47     50.47 o 
   1 -11   5      205.64      219.78     38.61 o 
   2 -11   5      813.49      829.10     54.19 o 
   3 -11   5      299.90      303.27     41.86 o 
   4 -11   5      444.28      572.81     52.10 o 
   5 -11   5      226.58      206.29     45.12 o 
   6 -11   5      471.23      504.90     56.28 o 
   7 -11   5      295.06      298.62     54.42 o 
   8 -11   5      864.32      829.57     69.31 o 
  -6 -10   5        4.76       -1.16     37.91 o 
  -5 -10   5        0.07        4.65     36.28 o 
  -4 -10   5        2.88       32.33     29.30 o 
  -3 -10   5        1.57       13.72     30.47 o 
  -2 -10   5      125.67      120.24     31.86 o 
  -1 -10   5      142.01      129.54     31.86 o 
   0 -10   5      524.06      549.17     31.28 o 
   1 -10   5       52.06       47.18     21.93 o 
   2 -10   5      334.25      336.29     38.61 o 
   3 -10   5      740.58      808.87     49.07 o 
   4 -10   5        4.44       -1.86     30.93 o 
   5 -10   5      735.62      847.71     57.68 o 
   6 -10   5      475.57      480.25     47.21 o 
   7 -10   5      480.90      570.72     56.28 o 
   8 -10   5      217.88      171.63     48.61 o 
   9 -10   5      379.70      552.12     63.26 o 
  -7  -9   5      117.77      122.80     44.65 o 
  -6  -9   5       18.13       23.49     36.75 o 
  -5  -9   5       16.43       17.91     33.26 o 
  -4  -9   5       14.40       -0.23     29.77 o 
  -3  -9   5       47.43       34.42     28.84 o 
  -2  -9   5       21.81       -1.63     25.82 o 
  -1  -9   5        0.08        7.91     25.35 o 
   0  -9   5       94.78       73.72     18.09 o 
   1  -9   5       96.11       79.91     18.49 o 
   2  -9   5      356.10      389.73     67.56 o 
   3  -9   5      788.92      743.75     46.28 o 
   4  -9   5      246.07      331.18     37.91 o 
   5  -9   5        7.21       -1.86     29.30 o 
   6  -9   5      952.19     1017.02     60.47 o 
   7  -9   5      135.76      135.59     39.77 o 
   8  -9   5      808.42      791.89     60.93 o 
   9  -9   5      192.36      247.22     48.84 o 
  -8  -8   5      181.70      176.05     47.68 o 
  -7  -8   5       13.10        9.07     35.12 o 
  -6  -8   5      433.87      406.06     45.58 o 
  -5  -8   5       51.59       30.93     26.28 o 
  -4  -8   5      217.63      235.59     35.12 o 
  -3  -8   5        4.85       10.70     24.65 o 
  -2  -8   5       29.46       60.70     23.49 o 
  -1  -8   5       10.06        7.33     15.62 o 
   0  -8   5        0.62       -0.38     15.29 o 
   1  -8   5       80.55       80.82     20.70 o 
   2  -8   5        0.32        0.13     14.78 o 
   3  -8   5      257.28      255.87     20.93 o 
   4  -8   5      214.29      195.59     31.16 o 
   5  -8   5      456.06      450.48     37.91 o 
   6  -8   5      710.58      640.96     45.58 o 
   7  -8   5      400.46      480.02     46.75 o 
   8  -8   5      104.13      143.96     40.00 o 
   9  -8   5      371.35      404.20     50.47 o 
  10  -8   5      120.22      145.35     49.54 o 
  -9  -7   5      403.59      325.13     50.47 o 
  -8  -7   5        0.03        6.51     36.28 o 
  -7  -7   5      535.11      493.97     46.75 o 
  -6  -7   5      152.50       82.33     29.07 o 
  -5  -7   5     1047.30     1000.74     55.82 o 
  -4  -7   5      106.71       95.59     26.75 o 
  -3  -7   5      243.94      201.64     29.30 o 
  -2  -7   5      180.78      186.29     27.44 o 
  -1  -7   5     1815.57     1947.12     43.70 o 
   0  -7   5      125.35      131.81     15.82 o 
   1  -7   5       16.70       21.52     13.24 o 
   2  -7   5       19.78       13.19     13.22 o 
   3  -7   5       18.90       13.45     14.39 o 
   4  -7   5        0.16       -6.17     14.78 o 
   5  -7   5      264.20      268.38     33.02 o 
   6  -7   5       63.09       34.42     26.98 o 
   7  -7   5       28.78       49.30     27.44 o 
   8  -7   5      373.94      448.86     46.75 o 
   9  -7   5       97.45       87.45     39.77 o 
  10  -7   5      321.35      281.87     48.61 o 
  -9  -6   5        2.97        7.91     40.00 o 
  -8  -6   5     1289.75     1380.75     73.96 o 
  -7  -6   5       87.46       81.63     30.47 o 
  -6  -6   5     2226.80     2218.70     80.00 o 
  -5  -6   5       98.73      121.17     28.14 o 
  -4  -6   5     1089.37     1105.39     50.00 o 
  -3  -6   5     1347.61     1431.69     54.89 o 
  -2  -6   5     1027.53     1059.79     29.66 o 
  -1  -6   5      528.21      536.13     22.18 o 
   0  -6   5     3068.79     3123.09    117.45 o 
   1  -6   5      435.95      457.68     23.72 o 
   2  -6   5      457.43      479.92     23.95 o 
   3  -6   5      236.71      230.97     17.39 o 
   4  -6   5       94.79      100.05     15.82 o 
   5  -6   5      127.05      126.71     17.02 o 
   6  -6   5       81.08      126.63     18.40 o 
   7  -6   5      277.74      257.22     33.02 o 
   8  -6   5      395.63      358.39     38.37 o 
   9  -6   5      193.84      136.75     35.12 o 
  10  -6   5       72.77       78.14     39.07 o 
  11  -6   5      192.42      163.96     42.56 o 
 -10  -5   5        2.62        0.47     39.77 o 
  -9  -5   5      531.81      550.49     53.72 o 
  -8  -5   5        0.28       -5.58     27.68 o 
  -7  -5   5     3250.53     3546.66    108.38 o 
  -6  -5   5       72.03       47.68     26.05 o 
  -5  -5   5     3203.68     3273.39     94.89 o 
  -4  -5   5     1727.21     1775.89     61.40 o 
  -3  -5   5     3397.48     3271.06     89.07 o 
  -2  -5   5     1651.65     1611.99     33.80 o 
  -1  -5   5     2912.90     2844.94     81.40 o 
   0  -5   5     1729.75     1880.73     49.65 o 
   1  -5   5     5308.57     5315.21     83.09 o 
   2  -5   5      159.15      123.98     13.40 o 
   3  -5   5      100.34      108.62     14.05 o 
   4  -5   5        2.95        4.31     12.74 o 
   5  -5   5      577.76      793.16     29.97 o 
   6  -5   5       16.16       10.21     15.27 o 
   7  -5   5       53.55       16.98     23.02 o 
   8  -5   5        2.97        6.98     28.84 o 
   9  -5   5      270.04      221.87     35.82 o 
  10  -5   5      131.35      129.77     39.07 o 
  11  -5   5       36.53       10.00     41.86 o 
 -10  -4   5      562.65      640.26     57.44 o 
  -9  -4   5       37.48       37.68     34.42 o 
  -8  -4   5      890.34      836.31     53.72 o 
  -7  -4   5      403.72      437.92     38.84 o 
  -6  -4   5     3152.63     3329.90     96.75 o 
  -5  -4   5      367.62      336.06     28.61 o 
  -4  -4   5     9009.44     8558.26    186.52 o 
  -3  -4   5      831.94      843.76     39.07 o 
  -2  -4   5     8063.46     7185.00    102.85 o 
  -1  -4   5     1735.44     1668.77     33.39 o 
   0  -4   5     4754.12     4415.79     69.30 o 
   1  -4   5      196.30      222.73     30.82 o 
   2  -4   5     5977.20     5578.30     86.07 o 
   3  -4   5     1910.33     1899.36     64.07 o 
   4  -4   5       19.88       14.49     12.32 o 
   5  -4   5      220.85      210.93     18.13 o 
   6  -4   5      437.75      386.99     31.86 o 
   7  -4   5       66.09       46.98     26.05 o 
   8  -4   5      364.42      304.90     36.75 o 
   9  -4   5       26.26       22.33     27.21 o 
  10  -4   5      114.70       93.96     34.19 o 
  11  -4   5        1.75        7.21     41.16 o 
 -11  -3   5      157.69      174.43     46.28 o 
 -10  -3   5       80.23       84.19     38.61 o 
  -9  -3   5      925.31     1077.02     61.40 o 
  -8  -3   5      294.97      323.27     36.75 o 
  -7  -3   5     2572.16     2542.20     82.10 o 
  -6  -3   5       22.49        6.51     19.30 o 
  -5  -3   5     3854.48     3688.29     95.82 o 
  -4  -3   5      617.00      634.68     33.02 o 
  -3  -3   5     4245.91     3637.13     89.54 o 
  -2  -3   5     1062.83      982.03     21.73 o 
  -1  -3   5    10359.90     9239.38    128.16 o 
   0  -3   5     1137.63     1021.46     24.50 o 
   1  -3   5    17747.88    16810.84    235.59 o 
   2  -3   5     5170.97     4911.01     76.76 o 
   3  -3   5     7439.31    10828.03    153.57 o 
   4  -3   5     1568.75     1480.36     34.33 o 
   5  -3   5     3304.26     3177.34     60.35 o 
   6  -3   5      644.39      549.09     36.75 o 
   7  -3   5      100.38       72.10     23.02 o 
   8  -3   5      117.68       97.91     30.47 o 
   9  -3   5      271.57      217.92     37.44 o 
  10  -3   5        1.19        2.09     34.42 o 
  11  -3   5        0.01        1.63     41.40 o 
 -11  -2   5       26.27        4.65     40.23 o 
 -10  -2   5      179.52      197.68     39.77 o 
  -9  -2   5      985.68     1053.07     60.00 o 
  -8  -2   5     1325.44     1394.01     60.24 o 
  -7  -2   5       19.90        9.07     21.16 o 
  -6  -2   5     1888.61     1780.07     60.47 o 
  -5  -2   5      504.85      543.28     31.40 o 
  -4  -2   5     7767.75     7344.95    158.15 o 
  -3  -2   5      785.96      818.87     34.42 o 
  -2  -2   5     4884.73     4233.38     62.35 o 
  -1  -2   5     8845.29     8425.66    116.68 o 
   0  -2   5     8560.57     7571.36    107.04 o 
   1  -2   5     5727.63     5294.81     79.40 o 
   2  -2   5    29559.58    44200.02    573.67 o 
   3  -2   5     3856.17     3686.08     62.14 o 
   4  -2   5     4125.08     3813.48     66.27 o 
   5  -2   5     1370.53     1303.77     51.16 o 
   6  -2   5     1630.82     1591.00     59.77 o 
   7  -2   5     2135.77     2004.04     69.31 o 
   8  -2   5      415.86      385.13     38.84 o 
   9  -2   5      237.30      297.69     40.93 o 
  10  -2   5        5.19        9.54     36.05 o 
  11  -2   5       39.00       34.42     44.19 o 
 -10  -1   5       26.92       43.49     33.49 o 
  -9  -1   5      126.77      131.17     30.23 o 
  -8  -1   5       10.67        9.30     21.40 o 
  -7  -1   5     5289.32     5332.78    127.21 o 
  -6  -1   5      179.81      190.94     23.02 o 
  -5  -1   5     3851.63     3703.41     90.93 o 
  -4  -1   5      426.85      445.60     26.51 o 
  -3  -1   5    12624.75    11968.17    237.68 o 
  -2  -1   5     1943.42     1844.03     31.68 o 
  -1  -1   5    11699.92    10962.88    115.80 o 
   0  -1   5     1008.47      953.04     29.77 o 
   1  -1   5    15636.07    22875.57    234.34 o 
   2  -1   5    14931.06    13900.27    190.42 o 
   3  -1   5     2980.20     2620.76     49.16 o 
   4  -1   5    13023.57    12924.25    254.66 o 
   5  -1   5     5095.49     4987.65    117.45 o 
   6  -1   5     1535.79     1564.48     59.77 o 
   7  -1   5     1705.50     1905.66     69.77 o 
   8  -1   5      806.27      948.88     55.12 o 
   9  -1   5      107.00      116.72     32.33 o 
  10  -1   5      881.60      860.27     52.10 o 
  11  -1   5       58.30       51.63     33.02 o 
 -12   0   5       58.57       64.19     39.54 o 
 -11   0   5        8.09       -0.70     31.40 o 
  -9   0   5       11.31        9.54     25.35 o 
  -8   0   5     2350.86     2420.10     74.89 o 
  -7   0   5       11.98        9.54     19.54 o 
  -6   0   5     4288.57     3978.07     96.75 o 
  -5   0   5       40.07       42.59      9.03 o 
  -4   0   5     9491.31     9138.23    100.08 o 
  -3   0   5       19.91       19.34      5.80 o 
  -2   0   5    14784.85    14203.73    148.90 o 
  -1   0   5     9102.07     8889.87     95.81 o 
   0   0   5    10797.49    16119.99    237.46 o 
   1   0   5      224.39      197.92     16.05 o 
   2   0   5    12151.24    10906.44    291.06 o 
   3   0   5     7228.34     6719.26    106.75 o 
   4   0   5     9706.84     8962.69    183.50 o 
   5   0   5     5406.19     5350.45    122.10 o 
   6   0   5      587.62      609.33     35.82 o 
   7   0   5     1049.75      992.13     48.14 o 
   8   0   5     2520.16     2431.50     77.21 o 
   9   0   5      407.98      403.74     37.68 o 
  10   0   5      132.76      119.07     35.58 o 
  11   0   5       96.19      113.26     39.54 o 
 -12   1   5        4.13       15.81     36.51 o 
 -11   1   5       67.75       30.93     32.09 o 
 -10   1   5       35.53        3.26     27.21 o 
  -9   1   5      142.90      144.19     28.61 o 
  -8   1   5        0.06       -6.09     14.54 o 
  -7   1   5      688.83      753.89     27.13 o 
  -6   1   5       13.07       17.46     11.48 o 
  -5   1   5     1700.20     1702.87     27.45 o 
  -4   1   5       38.49       31.41      7.14 o 
  -3   1   5     3805.14     3290.58     41.63 o 
  -2   1   5      168.57      200.16     14.51 o 
  -1   1   5    18455.79    27734.73    283.81 o 
   0   1   5      151.91      107.90      7.69 o 
   1   1   5     9916.63     9512.61    133.97 o 
   2   1   5     1954.96     1845.72     49.30 o 
   3   1   5     6451.68     5984.90    129.08 o 
   4   1   5     3189.71     3016.87     79.07 o 
   5   1   5     6552.82     6447.71    143.26 o 
   6   1   5     1162.62     1190.98     50.93 o 
   7   1   5      763.06      730.73     44.65 o 
   8   1   5        6.39        6.05     26.75 o 
   9   1   5      418.60      362.57     39.54 o 
  10   1   5      572.18      575.14     47.21 o 
 -12   2   5        7.32        4.88     36.75 o 
 -11   2   5       14.10        3.02     32.56 o 
 -10   2   5      132.36       83.03     30.70 o 
  -9   2   5       17.14        2.56     24.65 o 
  -8   2   5      175.58      217.22     28.61 o 
  -7   2   5       50.19       59.54     21.16 o 
  -6   2   5      524.83      479.63     16.42 o 
  -5   2   5        7.58       10.88      7.69 o 
  -4   2   5       87.30       77.49     10.79 o 
  -3   2   5        8.92       10.86      6.94 o 
  -2   2   5      877.45      951.75     21.67 o 
  -1   2   5      192.51      179.19      9.05 o 
   0   2   5     9584.76     9216.55    101.76 o 
   1   2   5      178.44      162.10     17.68 o 
   2   2   5     6666.61     6048.85    130.01 o 
   3   2   5     1419.54     1472.85     50.47 o 
   4   2   5     5656.06     5519.06    126.05 o 
   5   2   5     4543.06     4789.73    115.82 o 
   6   2   5     1077.98     1031.67     48.14 o 
   7   2   5      885.77      826.78     50.00 o 
   8   2   5      491.63      619.79     45.35 o 
  10   2   5      335.90      227.92     46.75 o 
 -12   3   5       18.63       32.33     41.86 o 
 -11   3   5        0.18        0.00     31.63 o 
 -10   3   5        1.27       19.07     30.00 o 
  -9   3   5      239.17      250.24     33.02 o 
  -8   3   5        2.75        6.74     22.79 o 
  -7   3   5        0.74       -3.75     13.57 o 
  -6   3   5        0.12        3.61     11.52 o 
  -5   3   5     3570.29     3462.64     46.39 o 
  -4   3   5      304.84      334.54     32.15 o 
  -3   3   5       46.88       59.45      8.06 o 
  -2   3   5       62.13       70.10      8.63 o 
  -1   3   5      319.91      258.61     11.40 o 
   0   3   5      199.00      164.43     18.84 o 
   1   3   5     2490.98     2234.05     62.56 o 
   2   3   5      227.14      220.94     21.63 o 
   3   3   5     6383.54     6101.18    135.35 o 
   4   3   5     1860.25     1961.24     64.42 o 
   5   3   5     2041.06     2192.88     71.86 o 
   8   3   5      604.77      551.19     46.51 o 
   9   3   5      622.23      634.91     55.12 o 
 -12   4   5       55.99       30.93     38.84 o 
 -11   4   5       10.10       13.72     37.68 o 
 -10   4   5       69.40       51.40     31.63 o 
  -9   4   5       13.45       10.23     26.28 o 
  -8   4   5      211.79      205.36     30.23 o 
  -7   4   5       61.06       44.19     15.35 o 
  -6   4   5      201.56      235.29     17.59 o 
  -5   4   5       49.15       38.14     12.66 o 
  -4   4   5      630.21      911.33     20.26 o 
  -3   4   5     1501.23     1569.34     26.94 o 
  -2   4   5       28.30       16.67     10.28 o 
  -1   4   5      649.81      680.18     23.34 o 
   0   4   5     2214.89     2385.68     67.44 o 
   1   4   5      323.54      295.13     24.19 o 
   2   4   5     1717.81     1830.77     60.24 o 
   3   4   5        1.36        2.09     16.51 o 
   4   4   5     3005.93     2986.17     85.82 o 
   5   4   5     2399.77     2679.41     83.49 o 
   6   4   5     2119.02     2266.84     78.61 o 
   7   4   5      568.83      722.36     50.00 o 
   9   4   5      378.52      365.60     50.23 o 
 -11   5   5      154.93      159.08     41.16 o 
 -10   5   5       29.60       14.19     32.56 o 
  -9   5   5      118.42      115.59     32.09 o 
  -8   5   5        1.06        1.08     18.47 o 
  -7   5   5      515.17      478.76     25.24 o 
  -6   5   5       52.72       56.75     16.02 o 
  -5   5   5       76.33       74.12     14.94 o 
  -4   5   5      226.96      184.12     16.50 o 
  -3   5   5       87.79       96.68     13.18 o 
  -2   5   5       34.36       25.90     12.41 o 
  -1   5   5      479.17      507.93     32.56 o 
   0   5   5       21.23       39.07     17.68 o 
   1   5   5     1476.32     1547.27     56.28 o 
   2   5   5        9.77       10.47     20.70 o 
   3   5   5      302.18      387.23     33.95 o 
   4   5   5       89.47      109.77     28.14 o 
   5   5   5      575.03      693.98     45.82 o 
   6   5   5      830.02      792.13     50.93 o 
   7   5   5      209.38      159.77     36.28 o 
   8   5   5      290.21      294.43     45.82 o 
 -11   6   5       23.87       21.86     37.91 o 
 -10   6   5      223.01      224.20     40.47 o 
  -9   6   5       93.00       94.42     33.26 o 
  -8   6   5      539.74      547.51     30.27 o 
  -7   6   5      299.30      353.95     25.51 o 
  -6   6   5      218.44      246.48     50.82 o 
  -5   6   5       60.71       46.13     15.36 o 
  -4   6   5      238.56      191.70     17.58 o 
  -3   6   5       47.12       44.48     13.84 o 
  -2   6   5      192.34      209.97     18.49 o 
  -1   6   5        5.81       18.61     21.16 o 
   0   6   5        5.30       15.81     20.70 o 
   1   6   5        0.89        3.95     19.77 o 
   2   6   5      171.65      122.80     26.98 o 
   3   6   5       10.82       -2.09     23.72 o 
   4   6   5       27.42       15.35     25.12 o 
   5   6   5       35.06       69.31     33.02 o 
   6   6   5      419.55      503.51     47.44 o 
   7   6   5      232.91      340.94     47.21 o 
   8   6   5       96.33       82.56     41.40 o 
 -11   7   5      139.25       74.89     43.03 o 
 -10   7   5       92.80       79.77     37.91 o 
  -9   7   5       60.98       51.49     25.25 o 
  -8   7   5        0.59       -1.07     21.03 o 
  -7   7   5      678.80      896.17     36.44 o 
  -6   7   5      212.46      205.54     22.02 o 
  -5   7   5      796.03      789.45     31.72 o 
  -4   7   5        0.09       -2.05     15.76 o 
  -3   7   5      745.07      745.59     38.72 o 
  -2   7   5        8.95        6.28     23.26 o 
  -1   7   5      785.56      831.89     47.91 o 
   0   7   5       55.53       65.82     26.51 o 
   1   7   5      114.17      127.45     29.54 o 
   2   7   5      227.99      179.08     32.33 o 
   3   7   5      163.43      205.12     35.58 o 
   4   7   5        2.56        0.00     27.68 o 
   5   7   5       32.70        6.98     33.26 o 
   6   7   5        1.02        4.65     33.72 o 
   7   7   5       49.86       78.38     42.09 o 
 -10   8   5      132.27      109.54     42.79 o 
  -9   8   5        1.95        2.51     26.31 o 
  -8   8   5      486.10      705.63     37.13 o 
  -7   8   5       24.35       15.21     21.51 o 
  -6   8   5      956.20      848.17     35.39 o 
  -5   8   5      215.41      187.50     23.01 o 
  -4   8   5      779.47      803.50     32.98 o 
  -3   8   5       14.42       19.77     26.51 o 
  -2   8   5      779.23      715.61     46.98 o 
  -1   8   5       24.71       36.51     28.37 o 
   0   8   5      637.23      679.56     44.19 o 
   1   8   5       10.58       13.95     29.07 o 
   2   8   5        0.87       13.26     30.47 o 
   3   8   5      107.51      111.63     36.05 o 
   4   8   5       18.35       -2.09     33.72 o 
   5   8   5        0.06      -14.42     36.75 o 
   6   8   5        4.99       19.07     45.58 o 
  -9   9   5      428.44      608.92     63.26 o 
  -8   9   5      106.16       89.16     25.88 o 
  -7   9   5      187.26      170.78     25.65 o 
  -6   9   5       85.64       45.84     40.93 o 
  -5   9   5      783.51      719.89     35.30 o 
  -4   9   5       35.84       33.26     28.61 o 
  -3   9   5      456.56      444.67     43.03 o 
  -2   9   5        0.02       -3.02     29.07 o 
  -1   9   5      828.39      799.34     50.23 o 
   0   9   5       14.16        1.40     27.91 o 
   1   9   5      162.81      152.33     37.44 o 
   2   9   5        3.85       -9.77     33.95 o 
   3   9   5      193.14      113.26     34.42 o 
   4   9   5        9.55       28.69     27.92 o 
   5   9   5        3.71       15.01     29.26 o 
  -8  10   5      101.00       94.62     31.14 o 
  -7  10   5        9.44        2.91     25.43 o 
  -6  10   5      306.54      251.51     30.17 o 
  -5  10   5       19.01       10.70     36.98 o 
  -4  10   5      631.71      540.72     51.16 o 
  -3  10   5       61.78      113.26     36.75 o 
  -2  10   5      730.73      701.19     52.33 o 
  -1  10   5        1.88        2.33     30.23 o 
   0  10   5      319.80      309.08     46.75 o 
   1  10   5       19.10       19.77     36.28 o 
   2  10   5      246.95      242.10     44.89 o 
   3  10   5        5.59        2.44     29.52 o 
  -7  11   5      167.66      154.21     33.52 o 
  -6  11   5       53.04       69.54     42.56 o 
  -5  11   5      228.77      174.66     44.89 o 
  -4  11   5        0.07        8.14     40.47 o 
  -3  11   5      539.16      460.95     50.00 o 
  -2  11   5       40.06        6.05     39.77 o 
  -1  11   5      446.43      542.58     53.96 o 
   0  11   5        1.75       -4.65     41.16 o 
   1  11   5      291.19      300.48     49.54 o 
  -4  12   5      214.27      216.06     51.63 o 
  -3  12   5       59.24       57.21     48.61 o 
  -2  12   5      172.41      199.78     50.00 o 
  -2 -12   6       67.03       39.30     43.03 o 
  -1 -12   6      174.38      196.29     43.72 o 
   2 -12   6      357.60      318.62     51.40 o 
   3 -12   6       14.19       28.37     41.16 o 
   4 -12   6        1.39       -0.93     42.33 o 
   5 -12   6        0.24       29.54     43.49 o 
   6 -12   6        2.72       -2.09     47.21 o 
  -4 -11   6       69.62       79.77     42.09 o 
  -3 -11   6      648.68      723.75     56.28 o 
  -2 -11   6      232.39      222.80     41.63 o 
  -1 -11   6      112.11      126.28     35.35 o 
   0 -11   6      260.50      257.22     39.77 o 
   1 -11   6       79.98       93.49     36.51 o 
   2 -11   6      198.69      215.36     43.26 o 
   3 -11   6       57.38       68.14     35.58 o 
   4 -11   6        0.24        7.67     37.68 o 
   5 -11   6        0.80       -6.74     39.30 o 
   6 -11   6       22.95       23.72     43.26 o 
   7 -11   6       14.42       -4.65     42.79 o 
  -5 -10   6      108.92      133.96     42.79 o 
  -4 -10   6      771.49      663.75     54.65 o 
  -3 -10   6       57.95       70.00     32.56 o 
  -2 -10   6      916.19      731.66     49.07 o 
  -1 -10   6      469.60      463.51     44.65 o 
   0 -10   6        3.72       -5.12     29.07 o 
   1 -10   6     1103.72     1324.83     45.13 o 
   2 -10   6       18.43       13.26     29.54 o 
   3 -10   6      883.00      997.02     60.00 o 
   4 -10   6        4.25        8.14     28.61 o 
   5 -10   6      172.76      156.98     40.47 o 
   6 -10   6       15.27       18.14     36.28 o 
   7 -10   6       90.84       97.21     43.72 o 
   8 -10   6       48.65       34.89     45.12 o 
  -6  -9   6      239.46      194.19     43.26 o 
  -5  -9   6      866.85      680.49     51.16 o 
  -4  -9   6      183.28      172.10     36.28 o 
  -3  -9   6     1614.61     1802.40     74.42 o 
  -2  -9   6     1311.58     1318.89     62.33 o 
  -1  -9   6     1451.98     1475.41     63.96 o 
   0  -9   6      661.13      766.07     33.34 o 
   1  -9   6      974.81      987.87     39.65 o 
   2  -9   6     1468.02     1335.17     42.34 o 
   3  -9   6      275.81      263.96     35.58 o 
   4  -9   6      675.52      730.03     49.07 o 
   5  -9   6       47.58       62.33     29.30 o 
   6  -9   6      245.76      208.38     37.68 o 
   7  -9   6        2.49       -7.67     34.42 o 
   8  -9   6      211.02      246.99     43.96 o 
   9  -9   6       37.75       52.33     46.51 o 
  -8  -8   6      501.99      482.35     57.68 o 
  -7  -8   6      150.13      172.57     42.79 o 
  -6  -8   6      619.15      573.05     51.40 o 
  -5  -8   6      336.79      368.15     42.09 o 
  -4  -8   6     2028.96     1895.19     73.96 o 
  -3  -8   6      583.34      619.33     44.42 o 
  -2  -8   6    10376.10    10123.21    225.13 o 
  -1  -8   6      315.50      293.27     33.49 o 
   0  -8   6     1186.03     1128.74     38.72 o 
   1  -8   6      969.19     1002.70     84.77 o 
   2  -8   6     2865.85     2683.25     57.39 o 
   3  -8   6      732.89      697.16     29.92 o 
   4  -8   6      762.75      651.55     30.01 o 
   5  -8   6      247.53      243.73     33.49 o 
   6  -8   6      141.47      171.87     33.49 o 
   7  -8   6      243.88      304.66     39.77 o 
   8  -8   6       32.66       22.09     33.49 o 
   9  -8   6      578.85      685.14     61.40 o 
  10  -8   6       73.47       86.05     46.75 o 
  -8  -7   6        0.03       25.82     38.37 o 
  -6  -7   6      115.78       59.07     28.84 o 
  -5  -7   6      442.67      428.62     41.16 o 
  -4  -7   6      227.72      220.47     32.79 o 
  -3  -7   6     6317.41     6169.32    150.70 o 
  -2  -7   6        2.06        0.47     21.63 o 
  -1  -7   6     5768.13     5789.04     93.46 o 
   0  -7   6     1359.34     1381.41     37.44 o 
   1  -7   6     2443.89     2265.91     49.24 o 
   2  -7   6     3821.22     3736.07     68.73 o 
   3  -7   6     2286.18     2105.27     48.33 o 
   4  -7   6     1345.61     1400.87     61.63 o 
   5  -7   6     1443.65     1355.33     40.51 o 
   6  -7   6      162.22      191.87     31.63 o 
   7  -7   6        3.44        4.65     29.30 o 
   8  -7   6      944.88     1019.58     61.17 o 
   9  -7   6      142.56       81.86     36.28 o 
  10  -7   6      268.11      215.13     50.47 o 
  -9  -6   6        2.87       12.33     34.65 o 
  -8  -6   6      294.01      345.83     45.82 o 
  -7  -6   6        0.27        0.70     30.23 o 
  -6  -6   6     1321.61     1370.52     65.58 o 
  -5  -6   6       49.82       30.00     25.12 o 
  -4  -6   6      179.94      173.50     28.37 o 
  -3  -6   6     1089.73     1051.90     48.14 o 
  -2  -6   6     5714.93     5560.69    133.73 o 
  -1  -6   6     2864.17     2692.58     51.81 o 
   0  -6   6     9518.99     9345.38    136.83 o 
   1  -6   6     3236.84     3431.05     61.93 o 
   2  -6   6     1244.25     1092.73     32.31 o 
   3  -6   6     8112.82     7942.28    121.69 o 
   4  -6   6     2752.12     2620.42     54.87 o 
   6  -6   6      341.34      530.96     35.58 o 
   7  -6   6      955.41     1051.21     58.84 o 
   8  -6   6      374.19      357.22     43.26 o 
   9  -6   6     1358.19     1439.59     76.05 o 
  10  -6   6        1.03        7.91     40.23 o 
 -10  -5   6        7.03        4.88     41.16 o 
  -9  -5   6      128.02      134.42     41.63 o 
  -8  -5   6       82.72       57.44     33.72 o 
  -7  -5   6      342.66      381.18     41.16 o 
  -6  -5   6      256.13      324.20     33.95 o 
  -5  -5   6      912.17      895.85     46.75 o 
  -4  -5   6      940.36      920.27     44.89 o 
  -3  -5   6     5078.64     4741.82    117.21 o 
  -2  -5   6      657.25      668.34     22.58 o 
  -1  -5   6     6652.59     6398.18    136.75 o 
   0  -5   6     4070.49     3935.96    141.28 o 
   1  -5   6    10139.50     9590.26    138.92 o 
   2  -5   6     8207.86     8067.72    120.74 o 
   3  -5   6     1507.62     1368.90     50.47 o 
   4  -5   6     4831.68     4864.87     82.96 o 
   5  -5   6     2777.56     4358.01     78.11 o 
   6  -5   6     3255.40     3002.74     63.39 o 
   7  -5   6       47.00       85.12     30.47 o 
   8  -5   6     1067.09     1067.95     61.40 o 
   9  -5   6      484.81      443.27     43.26 o 
  10  -5   6     1276.24     1277.26     74.19 o 
  11  -5   6       34.68       25.12     44.42 o 
 -10  -4   6        0.86       13.95     36.98 o 
  -9  -4   6       12.31       15.35     32.33 o 
  -8  -4   6      202.97      192.57     36.51 o 
  -7  -4   6      139.67      135.35     30.00 o 
  -6  -4   6     1285.71     1316.80     58.14 o 
  -5  -4   6      185.74      168.38     26.75 o 
  -4  -4   6      121.97      100.70     20.47 o 
  -3  -4   6     1314.03     1475.18     53.26 o 
  -2  -4   6     4558.80     4471.32     69.49 o 
  -1  -4   6      756.68      776.01     38.49 o 
   0  -4   6    15275.20    15384.75    210.08 o 
   1  -4   6       56.13       39.21     10.82 o 
   2  -4   6     5098.89     4568.34     75.04 o 
   3  -4   6     2828.18     2684.57     88.38 o 
   4  -4   6     2019.62     2913.38     81.17 o 
   5  -4   6     5684.73     5666.23     94.89 o 
   6  -4   6      907.81      886.89     34.86 o 
   7  -4   6     1309.07     1375.41     61.63 o 
   8  -4   6      405.87      404.44     41.63 o 
   9  -4   6      744.81      829.57     56.28 o 
  10  -4   6       75.73       66.05     40.23 o 
  11  -4   6      638.27      656.54     62.33 o 
 -11  -3   6       65.65       43.72     42.56 o 
 -10  -3   6        0.46       -1.16     35.58 o 
  -9  -3   6      129.48      163.73     35.82 o 
  -8  -3   6       20.40       22.56     26.28 o 
  -7  -3   6      143.71      175.12     27.44 o 
  -6  -3   6      131.18      134.66     25.58 o 
  -5  -3   6      211.40      186.98     25.35 o 
  -4  -3   6      815.15      837.48     40.23 o 
  -3  -3   6      218.00      217.68     22.33 o 
  -2  -3   6      586.06      546.53     17.49 o 
  -1  -3   6     3611.73     3037.62     54.65 o 
   0  -3   6      514.76      443.25     19.77 o 
   1  -3   6     4022.86     3894.34    131.07 o 
   2  -3   6     2639.65     2695.69     50.22 o 
   3  -3   6     6477.62     9883.21    282.80 o 
   4  -3   6      407.41      368.05     20.23 o 
   5  -3   6     6666.70     6177.05    167.68 o 
   6  -3   6     2018.12     2057.06     69.31 o 
   7  -3   6      423.08      402.11     37.68 o 
   8  -3   6     1140.27     1196.56     59.07 o 
   9  -3   6       52.60       48.61     32.56 o 
  10  -3   6      686.03      649.79     56.51 o 
  11  -3   6       82.37       66.51     43.03 o 
 -11  -2   6        0.58        6.05     40.70 o 
 -10  -2   6       50.08       29.54     33.49 o 
  -9  -2   6        8.44       10.47     28.84 o 
  -8  -2   6      582.23      632.58     43.49 o 
  -7  -2   6      106.56      138.38     26.75 o 
  -6  -2   6      183.48      210.24     26.75 o 
  -5  -2   6        4.66       -4.65     16.98 o 
  -4  -2   6     1019.33     1010.04     41.63 o 
  -3  -2   6        1.84        4.93      6.31 o 
  -2  -2   6       88.18       86.95     10.58 o 
  -1  -2   6     1483.67     1461.55     29.66 o 
   0  -2   6     9209.62     8852.45     96.02 o 
   1  -2   6     2306.21     2212.31     48.03 o 
   2  -2   6     3017.33     4219.43     69.53 o 
   3  -2   6     2513.75     2453.08     48.75 o 
   4  -2   6     5847.67     5855.56     94.71 o 
   5  -2   6      866.30      686.07     41.40 o 
   6  -2   6     2480.36     2355.45     75.58 o 
   7  -2   6      390.10      376.99     37.44 o 
   8  -2   6     1124.01     1016.32     58.61 o 
   9  -2   6     1709.24     1871.24     79.77 o 
  10  -2   6        7.18       13.49     39.77 o 
  11  -2   6      777.90      569.56     46.98 o 
 -10  -1   6       16.69       -1.63     30.23 o 
  -9  -1   6      433.93      471.88     40.70 o 
  -8  -1   6        2.04        0.23     23.26 o 
  -7  -1   6      759.23      682.35     43.03 o 
  -6  -1   6        0.77       -3.49     18.84 o 
  -5  -1   6      294.63      313.73     25.12 o 
  -4  -1   6       21.67       18.84     15.35 o 
  -3  -1   6      510.99      493.89     13.43 o 
  -2  -1   6       14.10        3.90      5.96 o 
  -1  -1   6       90.48       78.23      7.07 o 
   0  -1   6       32.06       28.49      6.22 o 
   1  -1   6     5092.35     7573.50    100.19 o 
   2  -1   6     1337.14     1300.42     32.02 o 
   3  -1   6      618.59      469.54     41.98 o 
   4  -1   6     1030.99      993.09     31.05 o 
   5  -1   6     1346.34     1414.48     55.82 o 
   6  -1   6     2702.69     2821.74     86.05 o 
   7  -1   6     1407.22     1357.27     62.56 o 
   8  -1   6      914.65      889.57     48.84 o 
   9  -1   6      688.58      587.70     43.03 o 
  10  -1   6      626.04      555.60     44.65 o 
 -11   0   6        8.41        1.40     32.33 o 
 -10   0   6      393.70      386.99     39.77 o 
  -9   0   6       95.82       80.93     20.76 o 
  -8   0   6      797.13      725.08     29.67 o 
  -7   0   6       27.78       24.40     14.72 o 
  -6   0   6     1453.31     1486.08     35.69 o 
  -5   0   6       12.68       14.07     11.50 o 
  -4   0   6      729.29      631.34     15.86 o 
  -3   0   6      634.03      634.70     15.65 o 
  -2   0   6        5.12        3.64      6.35 o 
  -1   0   6       35.83       44.03      6.71 o 
   0   0   6     1415.04     2124.47     29.95 o 
   2   0   6      951.82      902.75     38.37 o 
   3   0   6     1832.67     1863.17     41.05 o 
   4   0   6      880.20      967.25     42.09 o 
   5   0   6      509.83      465.83     32.33 o 
   6   0   6      522.50      528.39     35.82 o 
   7   0   6      718.90      860.04     47.91 o 
   8   0   6      986.82      788.17     48.37 o 
   9   0   6      645.32      634.44     45.58 o 
  10   0   6      129.75      132.33     36.28 o 
 -11   1   6      231.16      190.01     38.14 o 
 -10   1   6       68.47       77.45     30.70 o 
  -9   1   6     1015.56      998.18     50.47 o 
  -8   1   6       13.57        8.37     22.56 o 
  -7   1   6     1451.68     1360.26     35.68 o 
  -6   1   6       35.35       28.51     12.12 o 
  -5   1   6     2143.73     2002.85     31.42 o 
  -4   1   6       46.95       59.08      8.45 o 
  -3   1   6     7026.75     6802.43     89.47 o 
  -2   1   6      133.70      145.81      9.33 o 
  -1   1   6        5.23       21.35      9.80 o 
   0   1   6        0.10        0.72      6.42 o 
   1   1   6       63.76       56.20     12.79 o 
   2   1   6      226.25      209.44     14.83 o 
   3   1   6      325.28      348.85     26.28 o 
   4   1   6      121.22      135.82     22.79 o 
   5   1   6      193.77      180.24     25.82 o 
   6   1   6       92.53       60.93     24.88 o 
   7   1   6      557.82      565.14     41.16 o 
   8   1   6      195.86      185.59     34.42 o 
   9   1   6       79.23       47.68     32.79 o 
  10   1   6      212.17      236.75     44.42 o 
 -12   2   6      351.85      383.04     48.84 o 
 -11   2   6        9.94       -0.23     33.26 o 
 -10   2   6      836.75      883.29     51.16 o 
  -9   2   6      257.45      105.82     28.61 o 
  -8   2   6     1654.84     1630.30     59.54 o 
  -7   2   6        3.23        9.77     18.37 o 
  -6   2   6     3056.44     3054.78     77.68 o 
  -5   2   6      268.56      249.00     12.75 o 
  -4   2   6     1328.01     1255.86     24.07 o 
  -3   2   6      582.83      610.27     16.95 o 
  -2   2   6     1310.67     1826.43     29.20 o 
  -1   2   6      235.37      208.61     10.67 o 
   0   2   6     2006.28     1897.86     30.15 o 
   1   2   6     2044.34     2000.98     40.94 o 
   2   2   6      609.73      583.51     33.49 o 
   3   2   6       49.88       20.00     18.37 o 
   4   2   6       10.46        7.44     17.44 o 
   5   2   6      179.71      145.59     26.98 o 
   6   2   6      229.58      237.68     32.09 o 
   7   2   6       53.28       28.37     27.21 o 
   8   2   6       84.86       49.77     32.79 o 
   9   2   6      130.23      141.17     39.30 o 
  10   2   6       66.28       27.44     39.54 o 
 -11   3   6      280.38      210.01     40.93 o 
 -10   3   6      216.30      242.10     37.68 o 
  -9   3   6     1274.71     1124.23     55.35 o 
  -8   3   6      132.06      112.56     27.68 o 
  -7   3   6     2227.91     2145.67     66.51 o 
  -6   3   6       60.31       70.96     14.42 o 
  -5   3   6     4451.91     4242.07     55.58 o 
  -4   3   6      533.32      597.11     17.68 o 
  -3   3   6      507.18      749.57     24.50 o 
  -2   3   6     1069.34     1070.97     47.64 o 
  -1   3   6     6064.41     5801.77     85.76 o 
   0   3   6       15.34       20.47     15.81 o 
   1   3   6     2229.73     2339.17     66.98 o 
   2   3   6       25.17       12.33     16.05 o 
   3   3   6     1144.83     1279.59     51.40 o 
   4   3   6      650.36      587.70     37.91 o 
   5   3   6       68.73       76.51     25.82 o 
   6   3   6        4.87       12.09     27.44 o 
   7   3   6        0.89       -6.05     29.30 o 
   8   3   6       21.25        6.05     33.72 o 
   9   3   6       28.92       63.03     44.19 o 
 -11   4   6       54.93       61.17     35.35 o 
 -10   4   6      325.48      292.34     39.30 o 
  -9   4   6      112.08      140.01     32.33 o 
  -8   4   6     1049.92     1086.56     52.79 o 
  -7   4   6       37.08       44.62     17.18 o 
  -6   4   6     4824.76     4433.13    113.84 o 
  -5   4   6       11.38       -3.73     13.07 o 
  -4   4   6     5821.73     8684.86    122.37 o 
  -3   4   6       22.96       32.45      9.57 o 
  -2   4   6     1183.91     1130.74     23.90 o 
  -1   4   6       79.62       98.00     27.56 o 
   0   4   6     2012.75     1855.66     60.00 o 
   1   4   6      656.83      642.58     35.58 o 
   2   4   6     3082.19     3102.45     85.82 o 
   3   4   6        0.46       -4.88     19.77 o 
   4   4   6      367.27      366.53     35.58 o 
   5   4   6      295.63      358.85     37.68 o 
   6   4   6      124.66      127.21     34.42 o 
   7   4   6       20.52        6.05     33.72 o 
   8   4   6        0.46        5.12     38.14 o 
   9   4   6        1.12       -7.21     46.05 o 
 -11   5   6       89.65       80.47     40.23 o 
 -10   5   6       68.08       43.96     34.42 o 
  -9   5   6      697.62      633.75     46.75 o 
  -8   5   6       55.18       53.26     28.61 o 
  -7   5   6     2429.23     2360.95     52.29 o 
  -6   5   6       55.62       44.44     15.94 o 
  -5   5   6     3252.82     4990.98     81.18 o 
  -4   5   6       28.04       22.93     13.79 o 
  -3   5   6     5131.58     4679.41     80.58 o 
  -2   5   6        9.90        1.96     12.25 o 
  -1   5   6     2797.07     2627.32     76.75 o 
   0   5   6       12.42        3.49     19.77 o 
   1   5   6     1359.58     1303.08     53.49 o 
   2   5   6      100.69       95.59     25.35 o 
   3   5   6     1085.49     1165.63     54.65 o 
   4   5   6     1177.95     1133.07     57.68 o 
   5   5   6      514.23      586.77     46.51 o 
   6   5   6      195.82      182.80     36.05 o 
   7   5   6       65.20       80.47     39.54 o 
   8   5   6       37.79       29.07     42.79 o 
 -11   6   6        0.99        6.28     40.00 o 
 -10   6   6      183.21      135.59     39.30 o 
  -9   6   6        9.99        5.35     31.40 o 
  -8   6   6      719.85      674.65     33.19 o 
  -7   6   6      373.18      334.93     42.33 o 
  -6   6   6     3441.69     5459.47     90.66 o 
  -5   6   6       31.18       33.84     16.33 o 
  -4   6   6     2693.46     2449.46     52.04 o 
  -3   6   6       74.00       68.79     16.36 o 
  -2   6   6     4394.78     4307.93     74.37 o 
  -1   6   6       68.23       50.47     22.09 o 
   0   6   6     2827.35     2634.53     80.00 o 
   1   6   6       29.31       20.47     24.19 o 
   2   6   6     1700.74     1753.79     68.61 o 
   3   6   6      194.65      203.50     34.19 o 
   4   6   6     1344.03     1626.35     71.63 o 
   5   6   6      234.41      186.29     34.65 o 
   6   6   6      203.26      190.94     40.93 o 
   7   6   6      201.51      174.89     42.79 o 
 -10   7   6       34.46       43.03     37.68 o 
  -9   7   6      142.07      161.63     39.07 o 
  -8   7   6       55.22       66.85     23.51 o 
  -7   7   6      313.91      394.19     66.40 o 
  -6   7   6       52.52       22.28     18.25 o 
  -5   7   6     2881.37     2602.94     95.12 o 
  -4   7   6        6.55       -2.12     16.35 o 
  -3   7   6     2037.59     1894.40     47.64 o 
  -2   7   6        4.52        8.61     22.56 o 
  -1   7   6     1907.32     1849.61     68.14 o 
   0   7   6       77.54       87.21     26.05 o 
   1   7   6     2324.77     2426.61     82.56 o 
   2   7   6        8.73        0.70     28.61 o 
   3   7   6     1039.10     1157.95     63.96 o 
   4   7   6       58.14       17.44     33.95 o 
   5   7   6      404.71      496.07     49.77 o 
   6   7   6      102.52      155.12     46.05 o 
 -10   8   6        7.85       -6.51     38.84 o 
  -9   8   6       31.74       43.33     35.12 o 
  -8   8   6        4.32       -1.27     24.37 o 
  -7   8   6        0.13       -1.86     21.92 o 
  -6   8   6      586.61      562.71     30.34 o 
  -5   8   6       89.77       64.10     20.26 o 
  -4   8   6     1015.92      827.23     34.68 o 
  -3   8   6        4.96       -5.58     27.68 o 
  -2   8   6      884.78      832.13     51.40 o 
  -1   8   6        8.02        7.21     29.30 o 
   0   8   6      643.00      741.89     48.61 o 
   1   8   6       22.10        4.65     27.91 o 
   2   8   6      898.05      978.18     58.37 o 
   3   8   6       12.64       17.44     32.79 o 
   4   8   6      415.60      522.58     51.40 o 
   5   8   6      188.23      297.92     51.86 o 
  -9   9   6        1.01        0.78     29.28 o 
  -8   9   6        8.87       -8.14     25.89 o 
  -7   9   6       64.54       65.00     25.57 o 
  -6   9   6       29.93       28.48     24.11 o 
  -5   9   6      151.79       88.01     22.91 o 
  -4   9   6       19.40       20.47     33.26 o 
  -3   9   6      997.92     1012.60     57.68 o 
  -2   9   6        7.73        3.49     27.44 o 
  -1   9   6      336.61      420.02     46.51 o 
   0   9   6      165.44      144.66     35.12 o 
   1   9   6      971.44      892.83     56.75 o 
   2   9   6       33.28       43.96     38.37 o 
   3   9   6      545.13      631.89     56.98 o 
   4   9   6       21.74       -2.33     37.91 o 
  -8  10   6        0.83        0.59     29.10 o 
  -7  10   6        0.53      -11.09     27.91 o 
  -6  10   6       61.09       47.93     26.37 o 
  -5  10   6        2.81       -7.91     34.89 o 
  -4  10   6      289.94      294.66     46.98 o 
  -3  10   6       19.34       32.33     35.58 o 
  -2  10   6      550.72      627.70     55.12 o 
  -1  10   6        6.84       -4.88     35.12 o 
   0  10   6     1159.15     1204.47     74.42 o 
   1  10   6       14.51        3.95     40.23 o 
   2  10   6      374.15      377.69     51.63 o 
   3  10   6       18.03       13.02     45.58 o 
  -6  11   6        0.50        1.40     40.47 o 
  -5  11   6       17.20        3.95     37.21 o 
  -4  11   6        2.60       -1.86     40.47 o 
  -3  11   6      232.10      202.80     47.21 o 
  -2  11   6       17.82       30.70     42.79 o 
  -1  11   6      161.42      136.05     44.42 o 
   0  11   6       36.75       38.37     44.19 o 
  -1 -12   7      400.47      325.13     48.84 o 
   2 -12   7      318.34      333.50     51.16 o 
   3 -12   7      374.43      434.67     52.79 o 
   4 -12   7      358.60      355.60     52.33 o 
   5 -12   7      838.64      901.20     70.93 o 
  -4 -11   7       47.55       52.79     40.93 o 
  -3 -11   7      451.30      462.58     53.03 o 
  -2 -11   7      410.51      446.53     50.23 o 
  -1 -11   7      387.77      363.50     44.89 o 
   0 -11   7      373.32      330.25     42.79 o 
   2 -11   7     1263.52     1464.71     73.96 o 
   3 -11   7      209.94      211.17     43.26 o 
   4 -11   7      816.39      849.10     61.63 o 
   5 -11   7      513.31      609.79     58.61 o 
   6 -11   7      890.15      830.73     66.05 o 
   7 -11   7        1.86       -1.63     47.44 o 
  -5 -10   7       26.38       24.88     38.84 o 
  -4 -10   7      239.65      197.68     40.70 o 
  -3 -10   7      230.56      178.15     40.47 o 
  -2 -10   7      384.72      356.53     41.86 o 
  -1 -10   7      260.04      318.39     42.56 o 
   0 -10   7      138.49      149.31     37.68 o 
   1 -10   7     1480.05     1549.15     48.27 o 
   2 -10   7      811.04      756.35     65.24 o 
   3 -10   7      790.73      843.99     54.65 o 
   4 -10   7      247.24      230.24     39.54 o 
   5 -10   7     2362.57     2285.91     92.10 o 
   6 -10   7      200.61      215.59     45.82 o 
   7 -10   7     1497.12     1615.88     86.52 o 
   8 -10   7       53.48       16.28     46.98 o 
  -6  -9   7        5.70        6.74     37.91 o 
  -5  -9   7      196.06      180.94     39.54 o 
  -4  -9   7        0.27        4.65     28.84 o 
  -3  -9   7      152.94      132.10     30.93 o 
  -2  -9   7      473.32      494.21     44.65 o 
  -1  -9   7        5.24        3.72     26.75 o 
   0  -9   7     1639.51     1687.05     69.77 o 
   1  -9   7      802.56      826.45     59.42 o 
   2  -9   7      759.49      837.48     35.44 o 
   3  -9   7      416.11      405.59     30.00 o 
   4  -9   7      793.38      850.97     53.49 o 
   5  -9   7      551.55      512.35     47.91 o 
   6  -9   7     2324.73     2479.64     94.42 o 
   7  -9   7      151.51      178.61     40.00 o 
   8  -9   7     1674.87     1709.61     89.31 o 
   9  -9   7       28.05       75.58     48.61 o 
  -7  -8   7        0.46      -12.79     35.58 o 
  -6  -8   7       43.97       36.51     33.72 o 
  -5  -8   7       20.31       23.02     31.16 o 
  -4  -8   7      108.90       91.63     27.91 o 
  -3  -8   7       79.86       77.45     26.28 o 
  -2  -8   7      473.08      491.65     41.16 o 
  -1  -8   7      220.92      244.43     32.79 o 
   0  -8   7      445.97      419.05     25.08 o 
   1  -8   7     1532.75     1598.07     51.63 o 
   2  -8   7        7.74       12.93     17.09 o 
   3  -8   7      821.49      786.09     33.21 o 
   4  -8   7     1072.83     1072.33     38.94 o 
   5  -8   7      682.78      758.40     50.00 o 
   6  -8   7      320.65      273.27     40.93 o 
   7  -8   7     1900.80     2166.83     89.31 o 
   8  -8   7      169.41      260.01     47.44 o 
   9  -8   7     1345.58     1408.90     81.63 o 
  -8  -7   7       10.48       13.72     37.44 o 
  -7  -7   7       58.03       83.72     37.21 o 
  -6  -7   7        4.93        1.63     27.44 o 
  -5  -7   7        0.27       -3.26     27.44 o 
  -4  -7   7        1.43       10.47     24.42 o 
  -3  -7   7      132.74      146.05     29.54 o 
  -2  -7   7        0.79       -4.65     23.26 o 
  -1  -7   7       21.66       16.28     20.93 o 
   0  -7   7       52.14       58.20     20.00 o 
   1  -7   7     1251.14     1240.80     36.67 o 
   2  -7   7      529.86      581.71     26.90 o 
   3  -7   7        1.00        0.00     15.62 o 
   4  -7   7     1302.66     1248.16     40.45 o 
   5  -7   7      465.88      478.90     28.38 o 
   6  -7   7     1271.84     1290.75     65.58 o 
   7  -7   7     1159.97     1776.35     78.14 o 
   8  -7   7     1088.27     1079.81     63.96 o 
   9  -7   7      105.36      104.42     44.65 o 
  10  -7   7      548.57      638.86     62.56 o 
  -9  -6   7        9.05       17.91     39.77 o 
  -8  -6   7      299.64      368.15     47.91 o 
  -7  -6   7      134.49      151.87     37.68 o 
  -6  -6   7      222.02      221.87     36.51 o 
  -5  -6   7      176.83      188.84     32.33 o 
  -4  -6   7      594.51      547.23     40.23 o 
  -3  -6   7       68.37       61.86     23.95 o 
  -2  -6   7        0.91        1.40     18.84 o 
  -1  -6   7        2.12       12.40     13.61 o 
   0  -6   7       10.31       12.49     12.28 o 
   1  -6   7      144.46      125.32     15.93 o 
   2  -6   7      145.60      144.94     17.33 o 
   3  -6   7      479.24      462.62     24.09 o 
   4  -6   7      770.11      716.47     31.02 o 
   5  -6   7      288.22      295.68     23.02 o 
   6  -6   7       88.73      127.63     22.59 o 
   7  -6   7      537.57      531.88     43.72 o 
   8  -6   7      291.28      360.01     45.35 o 
   9  -6   7      994.07     1027.72     65.35 o 
  10  -6   7       12.59       -2.33     42.09 o 
  -9  -5   7      313.33      353.04     47.68 o 
  -8  -5   7      135.07      144.19     36.51 o 
  -7  -5   7     1397.89     1298.66     65.82 o 
  -6  -5   7       45.36       11.16     26.51 o 
  -5  -5   7     1051.71     1101.91     54.65 o 
  -4  -5   7       58.37       67.44     23.49 o 
  -3  -5   7      939.38      893.99     43.96 o 
  -2  -5   7      218.53      214.19     25.35 o 
  -1  -5   7      129.47      125.34     14.13 o 
   0  -5   7      120.42      110.40     14.52 o 
   1  -5   7        6.25        3.74     11.82 o 
   2  -5   7       11.95       25.06     12.42 o 
   3  -5   7      312.66      294.31     20.14 o 
   4  -5   7       35.80       41.99     15.62 o 
   5  -5   7        3.34       -0.05     15.67 o 
   6  -5   7      689.15      676.43     39.19 o 
   7  -5   7       53.87       35.58     29.77 o 
   8  -5   7      738.42      656.07     50.47 o 
   9  -5   7      153.04      113.26     40.00 o 
  10  -5   7      507.61      510.95     56.75 o 
 -10  -4   7      701.26      592.12     56.98 o 
  -9  -4   7        4.21       12.09     34.42 o 
  -8  -4   7     1166.05     1162.61     60.70 o 
  -7  -4   7       91.58       71.17     29.77 o 
  -6  -4   7      473.68      455.13     36.51 o 
  -5  -4   7      265.57      301.87     30.00 o 
  -4  -4   7      940.37      922.60     44.42 o 
  -3  -4   7      394.54      430.02     30.93 o 
  -2  -4   7     2715.03     2656.41     47.94 o 
  -1  -4   7      495.31      465.97     19.67 o 
   0  -4   7      954.33      976.99     28.38 o 
   1  -4   7      119.52      119.21     14.19 o 
   2  -4   7      169.98      131.03     15.21 o 
   3  -4   7      250.66      285.78     19.39 o 
   4  -4   7      147.50      180.41     18.75 o 
   5  -4   7       16.22       25.82     16.35 o 
   6  -4   7      366.45      320.60     24.58 o 
   7  -4   7      382.27      361.88     39.07 o 
   8  -4   7       29.56        9.54     30.70 o 
   9  -4   7      478.89      447.93     49.77 o 
  10  -4   7       50.07       54.65     42.79 o 
 -10  -3   7        2.99       16.98     37.21 o 
  -9  -3   7     1194.23     1218.19     66.05 o 
  -8  -3   7       32.08       56.75     29.77 o 
  -7  -3   7     1491.25     1383.31     60.70 o 
  -6  -3   7     1536.68     1629.60     62.56 o 
  -5  -3   7     2848.36     2721.04     80.47 o 
  -4  -3   7     2280.55     2274.05     70.70 o 
  -3  -3   7     3080.08     3015.47     82.79 o 
  -2  -3   7      465.81      483.74     30.47 o 
  -1  -3   7     6409.17     6323.64     94.68 o 
   0  -3   7      475.64      461.12     14.12 o 
   1  -3   7      748.10      674.01     23.73 o 
   2  -3   7      251.64      243.25     21.05 o 
   3  -3   7      770.72     1038.45     32.15 o 
   4  -3   7      166.41      162.38     17.82 o 
   5  -3   7       15.18       13.71     15.86 o 
   6  -3   7       67.02       45.35     25.82 o 
   7  -3   7      347.95      333.73     35.82 o 
   8  -3   7       66.86       51.40     33.49 o 
   9  -3   7       71.47       45.35     37.21 o 
  10  -3   7       86.61       67.68     41.86 o 
 -10  -2   7      429.45      423.74     47.21 o 
  -9  -2   7       72.15       46.28     31.40 o 
  -8  -2   7     2593.39     2717.55     87.68 o 
  -7  -2   7       48.85       41.86     25.82 o 
  -6  -2   7     3909.61     3700.15     99.77 o 
  -5  -2   7      170.02      199.31     25.58 o 
  -4  -2   7     5871.56     5501.16    128.38 o 
  -3  -2   7     1396.88     1464.48     52.10 o 
  -2  -2   7     5436.12     5406.08     63.74 o 
  -1  -2   7      768.26      690.20     16.41 o 
   0  -2   7     6988.68     6846.75     95.04 o 
   1  -2   7     2737.75     2734.30     35.69 o 
   2  -2   7     1945.21     3011.91    170.36 o 
   3  -2   7       11.16        6.47     11.81 o 
   4  -2   7     1476.57     1458.36     39.88 o 
   5  -2   7      107.16      106.54     18.05 o 
   6  -2   7      326.28      277.45     31.16 o 
   7  -2   7        5.70       -1.63     27.44 o 
   8  -2   7       88.10       64.89     30.47 o 
   9  -2   7        4.89        4.42     31.63 o 
  10  -2   7        0.03       -3.95     30.70 o 
 -11  -1   7      328.35      280.71     43.26 o 
 -10  -1   7      181.29      154.66     34.65 o 
  -9  -1   7      804.88      956.55     57.44 o 
  -8  -1   7      259.23      280.01     34.19 o 
  -7  -1   7     1268.55     1227.03     54.65 o 
  -6  -1   7       56.50       70.24     21.16 o 
  -5  -1   7     3560.90     3477.00     60.88 o 
  -4  -1   7      892.85      760.07     50.00 o 
  -3  -1   7     5330.49     4991.75     62.02 o 
  -2  -1   7       98.58       99.01      8.62 o 
  -1  -1   7     8368.46     7842.42     87.87 o 
   0  -1   7     2125.69     2030.54     29.71 o 
   1  -1   7     5709.09     8127.31    155.57 o 
   2  -1   7     3173.54     3141.51     57.69 o 
   3  -1   7     3238.90     2833.60     80.93 o 
   4  -1   7     1103.43     1068.32     34.70 o 
   5  -1   7      455.81      414.94     22.98 o 
   6  -1   7       72.73       90.47     24.88 o 
   7  -1   7      565.71      487.46     38.37 o 
   8  -1   7       56.70       59.77     28.37 o 
   9  -1   7        0.91      -14.65     28.14 o 
  10  -1   7        0.29       -5.35     31.86 o 
 -11   0   7      283.68      252.57     40.00 o 
 -10   0   7      171.04      213.03     36.51 o 
  -9   0   7        8.98       26.28     25.58 o 
  -8   0   7      646.31      637.87     28.76 o 
  -7   0   7       27.93       29.08     15.21 o 
  -6   0   7     2529.49     2586.11     51.10 o 
  -5   0   7       84.36       88.42     14.04 o 
  -4   0   7     3212.62     2847.88     39.65 o 
  -3   0   7     1351.93     1389.16     24.79 o 
  -2   0   7     4967.43     4796.75     58.35 o 
  -1   0   7     6437.70     6427.62     74.37 o 
   0   0   7    14192.81    21895.56    227.89 o 
   1   0   7     4023.05     3706.26    239.43 o 
   2   0   7     3258.53     2880.45     81.98 o 
   3   0   7     1652.20     1590.64    117.45 o 
   4   0   7     2372.84     2328.70     68.84 o 
   5   0   7     3273.38     2856.40     82.33 o 
   6   0   7      500.61      439.09     35.35 o 
   7   0   7      628.40      553.74     41.16 o 
   8   0   7      253.04      257.92     36.51 o 
   9   0   7       56.29       47.68     32.79 o 
  10   0   7        0.98       -6.74     33.26 o 
 -11   1   7       15.35       24.19     37.91 o 
 -10   1   7       30.66        3.26     29.77 o 
  -9   1   7     1411.12     1347.03     58.61 o 
  -8   1   7       33.30       35.82     24.65 o 
  -7   1   7     1274.45     1309.06     36.91 o 
  -6   1   7       23.58       19.02     14.04 o 
  -5   1   7     4218.34     4328.53     70.49 o 
  -4   1   7     1196.97     1148.70     26.82 o 
  -3   1   7     5671.83     5446.10     76.70 o 
  -2   1   7      753.46      728.90     18.29 o 
  -1   1   7    14248.12    21766.85    227.52 o 
   0   1   7     3808.70     3555.06     51.43 o 
   1   1   7     7212.50     6597.03    101.81 o 
   2   1   7     8129.46     8043.93    121.87 o 
   3   1   7     4236.12     4213.43    103.73 o 
   4   1   7     1812.83     1755.42     61.17 o 
   5   1   7     1278.91     1226.33     53.72 o 
   6   1   7      926.37      978.64     52.10 o 
   7   1   7      655.57      582.58     43.72 o 
   8   1   7      943.45      986.09     58.61 o 
   9   1   7      126.99      138.61     37.21 o 
 -11   2   7        1.88      -10.70     32.09 o 
 -10   2   7      379.01      349.78     39.54 o 
  -9   2   7        2.43       23.49     27.91 o 
  -8   2   7     1197.21     1163.07     53.03 o 
  -7   2   7        3.93       -7.21     20.93 o 
  -6   2   7     2868.85     3007.42    112.91 o 
  -5   2   7       99.59       91.02     11.46 o 
  -4   2   7     2646.56     2594.63     49.53 o 
  -3   2   7     1710.32     1636.74     28.98 o 
  -2   2   7     7529.42    11082.55    122.80 o 
  -1   2   7       17.73       14.52      9.06 o 
   0   2   7     6735.97     6318.19     76.04 o 
   1   2   7     3393.55     3149.29     58.69 o 
   2   2   7     6502.62     6233.98    139.31 o 
   3   2   7     3131.35     3364.09     90.47 o 
   4   2   7     1647.31     1751.47     62.10 o 
   5   2   7      977.02     1089.81     54.19 o 
   7   2   7      258.96      209.54     33.95 o 
   8   2   7       40.60       12.79     34.42 o 
 -11   3   7       15.28       18.61     37.68 o 
 -10   3   7        4.99        0.00     31.40 o 
  -9   3   7      123.58       91.63     31.86 o 
  -8   3   7        4.02       -9.77     21.63 o 
  -7   3   7      411.99      366.99     32.56 o 
  -6   3   7      191.90      173.21     17.50 o 
  -5   3   7      685.18      586.10     23.92 o 
  -4   3   7        6.19        2.57     10.06 o 
  -3   3   7     3428.20     5348.34    131.45 o 
  -2   3   7      692.29      678.45     19.76 o 
  -1   3   7     2272.53     2237.95     45.32 o 
   0   3   7      510.87      479.71     24.19 o 
   1   3   7     4326.30     4243.66    104.42 o 
   2   3   7     1524.19     1600.30     58.14 o 
   3   3   7     4243.43     3915.74    101.86 o 
   4   3   7     1531.94     1597.97     63.03 o 
   5   3   7      644.88      669.33     45.82 o 
   6   3   7        1.93       14.88     26.75 o 
 -11   4   7        3.95       -3.72     36.98 o 
 -10   4   7        3.51       -4.42     33.26 o 
  -9   4   7       15.53       23.02     30.70 o 
  -8   4   7       20.70       18.84     26.75 o 
  -7   4   7       15.33       -7.44     22.33 o 
  -6   4   7        1.04       -1.36     14.80 o 
  -5   4   7       20.54       16.95     14.72 o 
  -4   4   7      506.46      663.86     26.88 o 
  -3   4   7       44.10       30.43     10.47 o 
  -2   4   7     3053.24     3078.30     45.61 o 
  -1   4   7       14.61        7.82     13.05 o 
   0   4   7     2389.37     2400.56     72.79 o 
   1   4   7      968.62     1044.93     48.37 o 
   2   4   7     2002.07     1810.54     65.12 o 
   3   4   7     2731.37     3106.17     91.40 o 
   4   4   7     1904.71     1983.34     73.26 o 
   5   4   7      813.34      934.69     56.98 o 
   7   4   7      350.37      303.27     45.58 o 
 -11   5   7       49.29        5.35     39.30 o 
 -10   5   7        0.01       -2.33     33.72 o 
  -9   5   7        4.32       20.00     30.47 o 
  -8   5   7        0.00       -2.79     27.21 o 
  -7   5   7      292.94      279.62     22.94 o 
  -6   5   7       78.46       45.37     17.75 o 
  -5   5   7        2.94       -4.07     14.96 o 
  -4   5   7       23.23       16.09     14.80 o 
  -3   5   7      200.51      240.55     26.05 o 
  -2   5   7       18.30        9.40     15.21 o 
  -1   5   7      801.25      764.45     44.42 o 
   0   5   7        6.12       -0.70     22.56 o 
   1   5   7     2663.32     2844.54     86.05 o 
   2   5   7      577.01      558.40     40.70 o 
   3   5   7     1997.22     2055.20     75.35 o 
   4   5   7     2541.42     2665.69     89.77 o 
   5   5   7     1047.38      834.69     52.10 o 
   6   5   7      317.07      357.22     47.68 o 
   7   5   7      503.42      542.12     53.96 o 
 -10   6   7       36.50       36.51     36.51 o 
  -9   6   7        0.25        3.72     33.72 o 
  -8   6   7        2.34        4.65     30.47 o 
  -7   6   7        2.44       -6.96     18.66 o 
  -6   6   7      119.42      123.21     20.23 o 
  -5   6   7      287.25      249.44     22.12 o 
  -4   6   7      113.51      124.47     19.23 o 
  -3   6   7      169.29      181.46     20.10 o 
  -2   6   7      359.56      371.72     23.95 o 
  -1   6   7       16.66       23.49     22.33 o 
   0   6   7     1099.39     1109.81     55.82 o 
   1   6   7       16.81       32.33     26.05 o 
   2   6   7      742.50      812.82     50.47 o 
   3   6   7      734.26      707.01     47.21 o 
   4   6   7      626.38      772.82     53.49 o 
   5   6   7      755.11      747.71     55.12 o 
   6   6   7      575.93      505.83     52.56 o 
   7   6   7      349.77      374.67     55.58 o 
 -10   7   7        0.22       -1.16     39.77 o 
  -9   7   7      132.20      109.77     37.91 o 
  -8   7   7       95.09       66.68     23.78 o 
  -7   7   7        5.54        2.79     20.79 o 
  -6   7   7       16.83        3.16     18.93 o 
  -5   7   7        9.33        0.92     18.89 o 
  -4   7   7        7.31        2.95     18.13 o 
  -3   7   7       68.53       68.47     20.06 o 
  -2   7   7        0.05        4.65     27.68 o 
  -1   7   7       71.54       58.37     30.23 o 
   0   7   7        1.61        6.98     24.42 o 
   1   7   7      105.75       82.79     31.63 o 
   2   7   7       51.29       66.75     34.19 o 
   3   7   7      351.11      467.69     47.68 o 
   4   7   7      668.05      733.29     57.68 o 
   5   7   7      257.58      191.40     43.72 o 
   6   7   7       92.32       84.19     43.72 o 
  -9   8   7       47.13       58.84     38.84 o 
  -8   8   7       23.65       23.52     26.27 o 
  -7   8   7        0.98        1.05     23.42 o 
  -6   8   7       94.85       57.03     22.39 o 
  -5   8   7        2.50       10.34     20.13 o 
  -4   8   7       36.88       20.47     19.56 o 
  -3   8   7        1.16        9.54     30.00 o 
  -2   8   7       14.08        6.05     31.40 o 
  -1   8   7        0.63       -6.74     27.44 o 
   0   8   7      115.32       91.40     32.33 o 
   1   8   7       34.43       12.09     33.02 o 
   2   8   7       37.59       13.95     33.02 o 
   3   8   7       15.13        8.37     36.75 o 
   4   8   7      147.78      169.54     41.40 o 
   5   8   7       49.72       34.42     43.72 o 
  -8   9   7       31.91        6.25     28.14 o 
  -7   9   7      251.83      273.99     32.02 o 
  -6   9   7        3.95       -3.49     23.10 o 
  -5   9   7      244.99      216.60     41.40 o 
  -4   9   7        0.09        2.33     34.42 o 
  -3   9   7      195.37      214.66     40.00 o 
  -2   9   7       22.31       13.49     36.05 o 
  -1   9   7       41.94        1.63     30.93 o 
   0   9   7        7.38        0.00     30.70 o 
   1   9   7        9.06        7.21     37.68 o 
   2   9   7        7.96       -6.51     37.91 o 
   3   9   7        0.68        9.77     44.19 o 
  -7  10   7       62.24       62.19     28.83 o 
  -6  10   7      157.64      153.20     43.26 o 
  -5  10   7        4.45        0.23     40.70 o 
  -4  10   7      173.20      199.31     46.05 o 
  -3  10   7        5.45       12.09     33.95 o 
  -2  10   7      327.65      323.50     47.91 o 
  -1  10   7       13.31       12.33     40.23 o 
   0  10   7        1.42       -2.33     40.00 o 
   1  10   7        0.25       -6.98     44.42 o 
   2  10   7        9.09        2.09     43.03 o 
  -4  11   7        0.20      -12.09     37.91 o 
  -3  11   7      195.29      152.80     43.49 o 
  -2  11   7        0.29        2.56     38.14 o 
  -1  11   7       29.88        6.74     40.00 o 
  -1 -12   8       23.64       -6.28     37.91 o 
   3 -12   8       42.06       72.33     46.28 o 
   4 -12   8       28.71       33.02     46.75 o 
  -3 -11   8       85.99       84.65     40.00 o 
  -2 -11   8        6.60       13.49     39.07 o 
  -1 -11   8        0.05       -5.35     35.82 o 
   0 -11   8      153.37      172.80     43.03 o 
   1 -11   8        0.03       -0.93     36.98 o 
   2 -11   8        4.69        3.72     40.23 o 
   3 -11   8       39.90       13.26     38.14 o 
   4 -11   8      130.94      144.89     43.26 o 
   5 -11   8       20.89       22.09     41.63 o 
   6 -11   8      242.45      268.15     54.65 o 
  -5 -10   8       80.30       43.72     39.77 o 
  -4 -10   8      200.79      182.10     42.79 o 
  -3 -10   8      239.08      200.47     42.79 o 
  -2 -10   8      283.79      324.43     45.12 o 
  -1 -10   8       88.69       59.77     34.65 o 
   0 -10   8      539.06      549.56     50.93 o 
   1 -10   8       12.49       28.14     35.82 o 
   2 -10   8        0.70        0.28     22.53 o 
   3 -10   8       21.50       37.21     35.35 o 
   4 -10   8        6.42       -5.35     33.72 o 
   5 -10   8       16.80       21.63     36.51 o 
   6 -10   8        0.69       -3.95     40.93 o 
   7 -10   8      131.41      107.91     49.54 o 
  -6  -9   8       74.72       93.26     41.63 o 
  -5  -9   8      785.17      863.76     62.79 o 
  -4  -9   8      252.78      213.03     40.70 o 
  -3  -9   8      243.84      278.38     37.44 o 
  -2  -9   8      342.14      348.62     41.63 o 
  -1  -9   8       44.59       26.51     28.84 o 
   0  -9   8      499.96      545.60     46.05 o 
   1  -9   8      191.41      167.38     23.34 o 
   2  -9   8        7.80        1.76     21.00 o 
   3  -9   8        4.82        1.48     21.59 o 
   4  -9   8      204.56      152.80     36.05 o 
   5  -9   8       36.60        1.40     33.26 o 
   6  -9   8       56.71       13.95     38.37 o 
   7  -9   8        2.23        8.61     35.35 o 
   8  -9   8      191.36      232.10     52.56 o 
  -7  -8   8       79.15       56.98     35.58 o 
  -6  -8   8      715.88      700.96     57.21 o 
  -5  -8   8       57.82       43.72     33.02 o 
  -4  -8   8     1256.83     1417.03     69.07 o 
  -3  -8   8      871.27      886.08     53.72 o 
  -2  -8   8       11.97        9.54     27.91 o 
  -1  -8   8     1960.38     1990.08     76.51 o 
   0  -8   8      365.11      347.69     37.68 o 
   1  -8   8     1505.35     1616.46     45.66 o 
   2  -8   8       31.79       24.30     18.62 o 
   3  -8   8      133.28      153.57     22.19 o 
   4  -8   8       11.42       -6.79     19.28 o 
   5  -8   8      392.96      391.41     43.49 o 
   6  -8   8       76.92       62.56     35.82 o 
   7  -8   8      232.59      206.05     44.89 o 
   8  -8   8       43.82      106.75     44.42 o 
   9  -8   8        8.48       10.47     39.77 o 
  -8  -7   8      125.91      108.38     44.42 o 
  -7  -7   8      777.06      726.31     57.68 o 
  -6  -7   8       97.99      140.24     36.51 o 
  -5  -7   8     1644.40     1893.33     79.07 o 
  -4  -7   8      756.54      673.75     48.37 o 
  -3  -7   8     2476.03     2425.22     85.35 o 
  -2  -7   8      707.42      716.31     46.05 o 
  -1  -7   8     1534.48     1356.80     60.93 o 
   0  -7   8     2087.94     1981.28     47.68 o 
   1  -7   8      316.09      260.34     21.30 o 
   2  -7   8     1246.95     1181.11     44.65 o 
   3  -7   8      514.89      508.85     58.26 o 
   4  -7   8      606.91      660.03     31.16 o 
   5  -7   8      147.76      175.34     32.79 o 
   6  -7   8      483.21      515.37     31.86 o 
   7  -7   8      288.77      473.51     49.54 o 
   8  -7   8       81.96       69.31     40.23 o 
   9  -7   8        7.78        2.79     41.86 o 
  -9  -6   8       94.09      106.98     45.82 o 
  -8  -6   8      413.29      453.74     51.40 o 
  -7  -6   8       71.10       52.10     34.89 o 
  -6  -6   8     1159.19      967.02     56.28 o 
  -5  -6   8      194.01      239.78     35.82 o 
  -4  -6   8     8033.44     8196.38    192.80 o 
  -3  -6   8      492.97      541.88     40.93 o 
  -2  -6   8     1563.95     1546.81     63.96 o 
  -1  -6   8      752.64      867.01     48.14 o 
   0  -6   8     4864.06     4632.97     79.81 o 
   1  -6   8     1354.09     1420.75     39.49 o 
   2  -6   8      739.33      648.25     28.61 o 
   3  -6   8     1059.23     1021.73     40.23 o 
   4  -6   8      525.89      589.27     28.60 o 
   5  -6   8      302.13      349.23     26.29 o 
   6  -6   8      221.19      300.13     27.13 o 
   7  -6   8      959.96     1078.07     55.58 o 
   8  -6   8       57.74       11.40     35.12 o 
   9  -6   8       57.12       36.75     36.51 o 
  -9  -5   8      369.42      368.62     50.23 o 
  -8  -5   8       76.51       83.72     36.98 o 
  -7  -5   8      217.46      245.59     38.37 o 
  -6  -5   8      281.26      279.78     34.65 o 
  -5  -5   8     3636.86     3560.84    105.59 o 
  -4  -5   8        8.58       -2.56     22.79 o 
  -3  -5   8     6891.12     6818.19    162.33 o 
  -2  -5   8      858.78      866.55     44.89 o 
  -1  -5   8     3765.94     3536.24     63.62 o 
   0  -5   8     4678.03     4495.96     76.62 o 
   1  -5   8     2885.95     2601.26     53.37 o 
   2  -5   8     2331.58     2440.53     52.47 o 
   3  -5   8     2660.88     2534.67     55.08 o 
   4  -5   8      716.16      747.78     32.30 o 
   5  -5   8       29.71        9.66     16.90 o 
   6  -5   8     2458.43     2566.62     62.06 o 
   7  -5   8      269.35      217.45     37.68 o 
   8  -5   8      992.44      874.45     58.84 o 
   9  -5   8       49.52       16.74     35.35 o 
  10  -5   8      168.76      158.15     48.14 o 
 -10  -4   8      133.91      143.03     45.58 o 
  -9  -4   8        4.66        8.14     35.82 o 
  -8  -4   8      678.51      792.13     55.12 o 
  -7  -4   8       20.96       19.07     28.37 o 
  -6  -4   8      168.79      182.10     31.40 o 
  -5  -4   8      460.14      403.04     36.28 o 
  -4  -4   8     4395.72     4678.10    121.63 o 
  -3  -4   8     1750.07     1675.42     62.79 o 
  -2  -4   8     6408.62     6215.84    146.75 o 
  -1  -4   8     1631.22     1654.36     37.31 o 
   0  -4   8     2306.16     1910.93     63.72 o 
   1  -4   8     8701.25     8126.25    122.88 o 
   2  -4   8     5863.41     5424.33     90.82 o 
   3  -4   8     4819.33     4705.70     82.25 o 
   4  -4   8      688.77     1071.27     35.11 o 
   5  -4   8     1669.67     1704.67     47.44 o 
   6  -4   8      787.87      780.03     35.09 o 
   7  -4   8     2774.83     2704.53     91.17 o 
   8  -4   8        2.51        7.44     34.42 o 
   9  -4   8      980.95     1011.44     62.79 o 
  10  -4   8       58.63       34.65     45.58 o 
 -10  -3   8        7.82        6.74     40.00 o 
  -9  -3   8       86.87       97.68     36.51 o 
  -8  -3   8        9.62       22.56     29.77 o 
  -7  -3   8      347.36      369.08     38.37 o 
  -6  -3   8      391.65      318.85     34.19 o 
  -5  -3   8     1330.39     1317.96     56.75 o 
  -4  -3   8      151.33      119.77     23.02 o 
  -3  -3   8     3515.32     3745.50    100.00 o 
  -2  -3   8     2225.42     2348.42     44.76 o 
  -1  -3   8     8635.81     8665.60     97.51 o 
   0  -3   8     7968.88     7914.99    118.61 o 
   1  -3   8      762.37      671.42     26.05 o 
   2  -3   8     3660.18     3537.72     65.08 o 
   3  -3   8     4951.85     7909.61    123.21 o 
   4  -3   8     3285.29     3170.12     64.12 o 
   5  -3   8      294.06      254.45     23.34 o 
   6  -3   8     1442.88     1544.95     64.89 o 
   7  -3   8      748.71      695.84     50.00 o 
   8  -3   8     2852.24     3107.10    103.26 o 
   9  -3   8      173.49      159.77     44.19 o 
  10  -3   8      351.04      404.90     55.12 o 
 -10  -2   8        0.52       -1.86     34.65 o 
  -9  -2   8      203.97      180.94     36.98 o 
  -8  -2   8      341.10      443.97     41.40 o 
  -7  -2   8      170.30      151.40     30.00 o 
  -6  -2   8      106.84      120.70     25.58 o 
  -5  -2   8      421.00      532.81     36.98 o 
  -4  -2   8     2917.87     3025.24     86.05 o 
  -3  -2   8      436.81      425.03     26.28 o 
  -2  -2   8     6207.64     6681.88     77.79 o 
  -1  -2   8       54.41       56.56     13.39 o 
   0  -2   8     4568.54     4238.42     52.76 o 
   1  -2   8     2176.40     2160.21     71.28 o 
   2  -2   8     2066.85     3161.61     60.47 o 
   3  -2   8     7285.29     7156.26    113.51 o 
   4  -2   8     1293.61     1300.78     54.65 o 
   5  -2   8     1351.22     1431.70    100.00 o 
   6  -2   8     1037.44     1012.60     56.51 o 
   7  -2   8      664.96      830.27     54.42 o 
   8  -2   8      184.28      127.85     27.44 o 
   9  -2   8     1337.86     1234.00     63.03 o 
  10  -2   8       42.51       47.21     35.12 o 
 -11  -1   8       54.68       25.12     37.21 o 
 -10  -1   8       55.97       30.00     33.26 o 
  -9  -1   8       90.39      121.83     31.05 o 
  -8  -1   8      158.10      139.86     20.88 o 
  -7  -1   8       79.33       72.24     18.25 o 
  -6  -1   8      362.02      353.34     21.64 o 
  -5  -1   8       60.37       60.97     15.25 o 
  -4  -1   8      104.94      117.35     14.58 o 
  -3  -1   8     2101.09     1819.20     30.01 o 
  -2  -1   8      223.51      208.59     11.42 o 
  -1  -1   8     7397.73     7357.60     84.65 o 
   0  -1   8      840.49      855.55     23.99 o 
   1  -1   8     3628.49     5229.29    131.28 o 
   2  -1   8       94.96      101.87     13.77 o 
   3  -1   8     5772.65     5263.57     88.91 o 
   4  -1   8     2131.90     2126.21     49.95 o 
   5  -1   8      793.97      717.94     40.93 o 
   6  -1   8     1414.92     1452.39     60.24 o 
   7  -1   8      183.90      151.87     31.16 o 
   8  -1   8     1028.54      886.55     54.65 o 
   9  -1   8      186.90      125.12     34.65 o 
  10  -1   8      803.32      791.89     55.12 o 
 -11   0   8        0.74       -0.70     35.58 o 
 -10   0   8      139.42      144.66     35.82 o 
  -9   0   8      211.58      137.21     31.16 o 
  -8   0   8      194.68      177.51     31.40 o 
  -7   0   8        1.87       -1.35     15.52 o 
  -6   0   8        4.02       21.46     15.43 o 
  -5   0   8        2.77        1.08     13.11 o 
  -4   0   8       41.33       48.41     13.69 o 
  -3   0   8      723.10      697.12     31.38 o 
  -2   0   8     3638.43     3644.42     66.51 o 
  -1   0   8        0.49        2.12      8.71 o 
   0   0   8     1039.86     1392.30     25.71 o 
   1   0   8      994.90      974.01     44.19 o 
   2   0   8     5824.97     5783.23     94.31 o 
   3   0   8      717.09      630.17     27.35 o 
   4   0   8     2108.84     2025.20     65.82 o 
   5   0   8      536.68      551.19     38.84 o 
   6   0   8     1257.26     1220.28     57.44 o 
   7   0   8     1553.78     1568.90     66.98 o 
   8   0   8      117.29      146.52     32.79 o 
   9   0   8      880.64      889.34     56.75 o 
 -11   1   8      207.94      206.05     42.33 o 
 -10   1   8        5.81       -1.63     31.40 o 
  -9   1   8      492.29      537.23     43.03 o 
  -8   1   8       54.39       28.61     26.51 o 
  -7   1   8      107.71      112.10     18.97 o 
  -6   1   8        6.04        2.51     14.99 o 
  -5   1   8        0.32       21.93     22.91 o 
  -4   1   8       48.11       50.53     13.39 o 
  -3   1   8      468.62      417.56     15.54 o 
  -2   1   8       14.92       12.86      9.36 o 
  -1   1   8      547.71      737.65     19.92 o 
   0   1   8     2472.20     2356.76     36.48 o 
   1   1   8      744.72      667.40     32.44 o 
   2   1   8      440.56      393.63     21.52 o 
   3   1   8     1575.85     1490.99     56.28 o 
   4   1   8     1693.47     1792.17     65.12 o 
   5   1   8     2003.40     1929.15     70.00 o 
   6   1   8      638.04      630.72     42.79 o 
   7   1   8      412.75      384.20     41.16 o 
   9   1   8      141.49       92.33     38.14 o 
 -11   2   8       37.37       46.75     37.44 o 
 -10   2   8      144.62       88.61     34.65 o 
  -9   2   8        1.31        5.58     29.54 o 
  -8   2   8      475.80      503.74     39.77 o 
  -7   2   8        0.23       -3.49     23.02 o 
  -6   2   8      446.05      493.97     34.65 o 
  -5   2   8      182.03      193.82     18.09 o 
  -4   2   8       45.75       54.11     11.04 o 
  -3   2   8      228.11      225.24     13.33 o 
  -2   2   8      354.18      499.08     22.70 o 
  -1   2   8      460.56      439.37     22.85 o 
   0   2   8      242.49      212.00     13.50 o 
   1   2   8      390.98      396.33     57.21 o 
   2   2   8      314.40      310.01     27.68 o 
   3   2   8      230.03      246.75     29.07 o 
   4   2   8      433.60      342.57     32.09 o 
   5   2   8      561.70      692.35     45.58 o 
   6   2   8      671.24      635.84     48.14 o 
   7   2   8      844.05      863.29     56.28 o 
   8   2   8      311.50      277.92     44.65 o 
   9   2   8      397.37      400.71     52.33 o 
 -11   3   8      207.68      152.10     41.63 o 
 -10   3   8        3.43       -8.14     33.26 o 
  -9   3   8      432.82      396.06     40.93 o 
  -8   3   8        7.77       12.33     27.68 o 
  -7   3   8      571.39      511.88     38.84 o 
  -6   3   8        3.05        4.88     21.86 o 
  -5   3   8      730.80      696.24     41.75 o 
  -4   3   8       70.26       63.16     12.07 o 
  -3   3   8      103.95      133.99     13.12 o 
  -2   3   8      398.38      417.69     17.10 o 
  -1   3   8       39.06       28.74     10.96 o 
   0   3   8      155.68      153.07     17.34 o 
   1   3   8       28.66       32.79     19.30 o 
   2   3   8       48.18       37.44     22.09 o 
   3   3   8        0.71       -8.61     23.95 o 
   4   3   8        2.08        9.30     22.56 o 
   5   3   8      263.44      250.24     37.21 o 
   6   3   8      225.46      180.94     34.42 o 
   8   3   8       60.17       49.07     42.09 o 
 -11   4   8       95.35      104.66     42.09 o 
 -10   4   8      319.32      243.27     42.09 o 
  -9   4   8        0.02        9.07     29.77 o 
  -8   4   8      624.86      529.32     42.33 o 
  -7   4   8       33.32       22.09     26.28 o 
  -6   4   8     1180.80     1124.23     36.18 o 
  -5   4   8        0.30        3.45     15.01 o 
  -4   4   8     1242.83     1853.79     44.07 o 
  -3   4   8        1.45        4.58     11.68 o 
  -2   4   8      647.47      626.98     26.04 o 
  -1   4   8      517.84      513.11     24.16 o 
   0   4   8      452.89      381.18     33.95 o 
   1   4   8      127.84      117.21     26.51 o 
   2   4   8       42.69        6.28     24.19 o 
   3   4   8       46.11       14.42     26.51 o 
   4   4   8      117.16      123.03     33.26 o 
   5   4   8      117.67      106.75     32.09 o 
   6   4   8       17.22        7.44     36.05 o 
   7   4   8       17.23        8.14     40.00 o 
   8   4   8       15.46        1.40     41.86 o 
 -10   5   8       46.46       27.21     37.91 o 
  -9   5   8      495.44      445.37     46.05 o 
  -8   5   8       21.44        4.42     29.30 o 
  -7   5   8     1026.37     1026.79     54.42 o 
  -6   5   8       90.72       93.95     19.80 o 
  -5   5   8      592.69      948.14     74.19 o 
  -4   5   8       29.25       25.35     16.61 o 
  -3   5   8     1225.65     1246.94     37.55 o 
  -2   5   8       35.28       29.75     15.86 o 
  -1   5   8      973.01      929.34     50.93 o 
   0   5   8       83.92       99.07     28.14 o 
   1   5   8      537.32      701.89     45.12 o 
   2   5   8      101.40       75.58     29.30 o 
   3   5   8       57.10       30.23     25.35 o 
   4   5   8       33.29       41.16     29.07 o 
   5   5   8        0.05       -6.05     33.02 o 
   6   5   8        1.23        0.47     33.49 o 
   7   5   8        3.57       -9.54     40.23 o 
 -10   6   8      185.78      109.31     41.40 o 
  -9   6   8       16.27        5.12     35.35 o 
  -8   6   8      563.43      448.86     41.63 o 
  -7   6   8        4.01        8.45     20.30 o 
  -6   6   8     1056.95     1636.80     46.42 o 
  -5   6   8       18.69        3.44     17.83 o 
  -4   6   8      285.97      309.65     24.13 o 
  -3   6   8       71.90       72.78     19.42 o 
  -2   6   8     1016.77      957.21     84.89 o 
  -1   6   8       96.23       78.38     29.07 o 
   0   6   8     1331.29     1345.64     60.93 o 
   1   6   8       13.82        5.12     28.61 o 
   2   6   8      278.41      326.29     39.77 o 
   3   6   8      132.62      188.61     35.82 o 
   4   6   8       31.20       20.93     31.86 o 
   5   6   8       23.32        7.44     37.44 o 
   6   6   8       12.70        4.65     38.61 o 
  -9   7   8      378.04      256.52     43.03 o 
  -8   7   8        1.14        4.19     33.26 o 
  -7   7   8      840.01     1281.32    187.57 o 
  -6   7   8        8.10        3.60     20.76 o 
  -5   7   8     1102.58      992.16     40.14 o 
  -4   7   8        0.19       -0.15     17.94 o 
  -3   7   8      687.71      699.62     33.12 o 
  -2   7   8        7.75       -2.09     29.54 o 
  -1   7   8      682.80      631.42     45.82 o 
   0   7   8       74.69       47.21     32.56 o 
   1   7   8      971.23     1066.09     62.79 o 
   2   7   8      184.84      193.96     37.21 o 
   3   7   8      307.72      285.83     44.89 o 
   4   7   8       86.07      105.12     38.14 o 
   5   7   8       60.05       23.72     40.00 o 
  -9   8   8       91.10       55.12     42.33 o 
  -8   8   8      471.29      678.33     40.45 o 
  -7   8   8        7.31       12.51     25.40 o 
  -6   8   8      582.69      477.95     40.23 o 
  -5   8   8        2.13       -2.19     21.12 o 
  -4   8   8      976.66      955.55     40.15 o 
  -3   8   8        3.83        6.05     29.07 o 
  -2   8   8      665.13      736.77     54.65 o 
  -1   8   8        5.31        2.79     33.02 o 
   0   8   8      505.59      510.02     51.16 o 
   1   8   8       24.15        2.09     35.58 o 
   2   8   8      594.26      501.88     53.96 o 
   3   8   8      112.37      118.38     44.89 o 
   4   8   8      148.17      244.66     53.26 o 
  -8   9   8       37.90       40.02     31.49 o 
  -7   9   8      252.49      195.12     30.51 o 
  -6   9   8        0.08      -12.77     24.77 o 
  -5   9   8      401.43      374.58     33.43 o 
  -4   9   8        1.61        5.81     32.56 o 
  -3   9   8      487.12      576.54     52.79 o 
  -2   9   8        2.25      -16.51     37.21 o 
  -1   9   8      299.41      260.01     45.82 o 
   0   9   8       11.32       39.30     40.70 o 
   1   9   8      334.87      354.43     52.56 o 
   2   9   8       66.68       96.28     43.72 o 
  -6  10   8      158.04      139.80     32.37 o 
  -5  10   8        0.06       -3.95     38.14 o 
  -4  10   8      191.75      137.21     40.93 o 
  -3  10   8        8.17       19.07     35.82 o 
  -2  10   8      147.20       90.93     46.75 o 
  -1  10   8       32.79       30.47     44.89 o 
   0  10   8      373.40      350.25     51.16 o 
  -2 -11   9      383.96      266.29     49.77 o 
  -1 -11   9      256.81      220.71     45.82 o 
   0 -11   9      706.00      674.68     57.91 o 
   1 -11   9      275.46      292.34     49.07 o 
   3 -11   9       52.92       28.37     44.19 o 
   4 -11   9     1211.07     1005.62     68.14 o 
   5 -11   9       66.46      130.24     48.84 o 
  -4 -10   9      422.54      440.95     54.89 o 
  -3 -10   9      608.24      633.98     58.37 o 
  -2 -10   9      708.07      783.75     60.47 o 
  -1 -10   9      859.14     1009.34     65.12 o 
   0 -10   9      570.49      470.72     50.93 o 
   1 -10   9      666.19      674.45     54.89 o 
   2 -10   9      922.37      956.23     95.00 o 
   3 -10   9     2184.84     2222.65     87.45 o 
   4 -10   9      333.36      260.71     44.89 o 
   5 -10   9      869.92     1015.16     67.44 o 
   6 -10   9       11.04       18.37     38.14 o 
  -5  -9   9      424.24      429.55     52.79 o 
  -4  -9   9      444.44      300.71     42.09 o 
  -3  -9   9      605.49      668.63     55.12 o 
  -2  -9   9      626.48      758.87     56.51 o 
  -1  -9   9     1445.65     1517.27     73.49 o 
   0  -9   9     1660.67     1805.42     77.91 o 
   1  -9   9      500.04      569.33     48.61 o 
   2  -9   9      933.62     1055.85     60.93 o 
   3  -9   9     1272.04     1208.54     45.46 o 
   4  -9   9     2140.60     2118.14     81.63 o 
   5  -9   9      152.56      123.26     40.00 o 
   6  -9   9     1114.10     1186.79     69.77 o 
   7  -9   9       26.68       52.79     39.54 o 
  -7  -8   9        7.59       23.49     41.40 o 
  -6  -8   9      122.27       84.19     35.58 o 
  -5  -8   9      133.81       67.91     35.58 o 
  -4  -8   9      327.78      355.13     42.09 o 
  -3  -8   9       74.73       93.49     35.58 o 
  -2  -8   9      108.39      118.61     33.26 o 
  -1  -8   9     1513.80     1450.29     68.61 o 
   0  -8   9      684.29      667.24     48.84 o 
   1  -8   9     1621.24     1840.65     50.75 o 
   2  -8   9      245.85      235.82     24.54 o 
   3  -8   9     3623.80     3731.66    104.07 o 
   4  -8   9      974.45      932.19     62.44 o 
   5  -8   9     1945.59     2113.63    142.68 o 
   6  -8   9       29.35       -0.47     36.05 o 
   7  -8   9      907.56      920.97     65.58 o 
   8  -8   9        0.63       -2.09     43.49 o 
  -7  -7   9       51.79       95.35     40.47 o 
  -6  -7   9        0.04       -3.95     29.07 o 
  -5  -7   9      122.65      187.22     38.84 o 
  -4  -7   9      228.58      230.71     38.14 o 
  -3  -7   9      110.66      115.59     32.79 o 
  -2  -7   9     1588.83     1662.63     69.07 o 
  -1  -7   9      685.95      610.72     45.12 o 
   0  -7   9      873.33      820.03     51.63 o 
   1  -7   9      424.10      430.68     49.89 o 
   2  -7   9     1034.92     1148.62     40.58 o 
   3  -7   9      393.15      343.82     26.06 o 
   4  -7   9     4712.48     4781.67     89.87 o 
   5  -7   9      129.26      122.71     24.01 o 
   6  -7   9     5052.32     4861.44     95.95 o 
   7  -7   9      405.65      560.02     50.00 o 
   8  -7   9      545.40      490.95     53.03 o 
   9  -7   9        0.39        9.77     45.35 o 
  -8  -6   9       37.27       26.98     37.44 o 
  -7  -6   9       37.67       42.33     36.51 o 
  -6  -6   9      159.13      211.17     39.77 o 
  -5  -6   9        0.31       -6.05     24.42 o 
  -4  -6   9      170.73      210.24     32.56 o 
  -3  -6   9       46.50       22.33     27.91 o 
  -2  -6   9      308.08      294.43     35.12 o 
  -1  -6   9     1267.03     1387.73     61.63 o 
   0  -6   9      207.55      187.30     21.86 o 
   1  -6   9      703.62      688.63     29.60 o 
   2  -6   9     1185.16     1063.68     37.65 o 
   3  -6   9      687.36      668.27     30.48 o 
   4  -6   9      737.88      740.45     33.13 o 
   5  -6   9     4275.10     4326.72    144.08 o 
   6  -6   9     1079.36     1489.43     49.74 o 
   7  -6   9     2028.91     2043.52     60.06 o 
   8  -6   9       49.58       62.56     40.23 o 
   9  -6   9      859.88      994.46     70.24 o 
  -9  -5   9       51.98       92.33     38.14 o 
  -8  -5   9       15.59        2.09     36.05 o 
  -7  -5   9       13.99        8.37     32.56 o 
  -6  -5   9       27.28       26.28     26.51 o 
  -5  -5   9       96.77       60.47     28.61 o 
  -4  -5   9       60.84       52.79     27.21 o 
  -3  -5   9        0.13       -7.67     21.63 o 
  -2  -5   9        1.17        0.93     22.33 o 
  -1  -5   9      638.15      620.26     40.00 o 
   0  -5   9      409.97      439.35     23.41 o 
   1  -5   9      368.31      447.85    113.26 o 
   2  -5   9      159.58      184.63     19.36 o 
   3  -5   9      975.95      930.71     55.93 o 
   4  -5   9      607.36      594.13     29.84 o 
   5  -5   9     1060.63     1394.38     94.89 o 
   6  -5   9     1633.80     1751.20     53.36 o 
   7  -5   9      102.23       84.62     28.72 o 
   8  -5   9     1156.53     1271.91     74.42 o 
   9  -5   9       20.94        0.23     43.26 o 
  -9  -4   9       71.49      103.03     40.47 o 
  -8  -4   9      202.19      222.10     40.93 o 
  -7  -4   9      102.80       77.21     30.70 o 
  -6  -4   9      446.13      413.04     41.16 o 
  -5  -4   9       14.34       21.86     26.28 o 
  -4  -4   9        2.05        5.58     24.42 o 
  -3  -4   9       41.68       43.26     22.33 o 
  -2  -4   9       72.67       74.65     22.33 o 
  -1  -4   9        5.27        9.24     13.41 o 
   0  -4   9      118.68      106.64     18.02 o 
   1  -4   9      468.06      461.58     26.28 o 
   2  -4   9       63.56       57.44     16.36 o 
   3  -4   9       74.57       77.22     17.98 o 
   4  -4   9       19.96        9.64     17.65 o 
   5  -4   9      828.34      969.04     38.25 o 
   6  -4   9      832.12      804.80     37.41 o 
   7  -4   9     2097.92     2108.46     85.82 o 
   8  -4   9       26.48       11.16     36.98 o 
   9  -4   9      794.44      942.36     68.37 o 
 -10  -3   9       15.67       20.47     38.61 o 
  -9  -3   9      411.25      399.32     46.75 o 
  -8  -3   9       17.77       18.14     27.68 o 
  -7  -3   9      708.75      760.03     50.23 o 
  -6  -3   9       30.69       26.98     26.98 o 
  -5  -3   9      334.58      345.36     33.49 o 
  -4  -3   9      541.34      490.72     38.37 o 
  -3  -3   9      107.74      104.42     25.58 o 
  -2  -3   9       91.51      112.92     14.75 o 
  -1  -3   9      288.06      313.13     31.51 o 
   0  -3   9        1.75        8.12     12.82 o 
   1  -3   9       20.69       26.92     14.00 o 
   2  -3   9      838.41      766.38     29.77 o 
   3  -3   9       70.63      118.78     18.97 o 
   4  -3   9      578.39      559.33     28.93 o 
   5  -3   9       59.05       61.05     20.56 o 
   6  -3   9      478.55      467.88     31.33 o 
   7  -3   9      392.43      367.46     41.40 o 
   8  -3   9      824.48      913.06     62.56 o 
   9  -3   9       95.87       54.89     38.84 o 
 -10  -2   9      283.14      258.23     30.50 o 
  -9  -2   9      184.50      206.40     28.20 o 
  -8  -2   9      521.06      522.47     35.70 o 
  -7  -2   9       59.48       66.51     19.90 o 
  -6  -2   9      800.30      753.73     39.30 o 
  -5  -2   9       64.92       79.23     17.05 o 
  -4  -2   9     1534.44     1567.43     54.65 o 
  -3  -2   9      364.20      376.34     19.72 o 
  -2  -2   9     1123.27     1155.91     24.45 o 
  -1  -2   9      623.44      614.10     18.95 o 
   0  -2   9       62.31       59.55     13.79 o 
   1  -2   9       65.00       59.26     14.78 o 
   2  -2   9      403.09      490.92     23.14 o 
   3  -2   9      219.89      205.82     32.68 o 
   4  -2   9        1.20        7.83     13.50 o 
   5  -2   9      179.25      194.33     18.01 o 
   6  -2   9        0.69       -4.19     21.63 o 
   7  -2   9      584.24      387.46     36.75 o 
   8  -2   9      144.26      130.94     34.19 o 
   9  -2   9      102.87       70.00     36.05 o 
 -10  -1   9       16.81        9.07     34.19 o 
  -9  -1   9      701.08      789.79     36.08 o 
  -8  -1   9      214.77      192.92     23.76 o 
  -7  -1   9     1123.17     1134.61     38.58 o 
  -6  -1   9      499.01      496.78     25.88 o 
  -5  -1   9     2260.86     2161.47     47.38 o 
  -4  -1   9       97.08       70.13     14.96 o 
  -3  -1   9     2583.75     2630.57     92.79 o 
  -2  -1   9      506.88      508.77     17.45 o 
  -1  -1   9     1535.22     1517.84     28.03 o 
   0  -1   9      560.69      561.33     41.28 o 
   1  -1   9      928.17     1315.32     36.22 o 
   2  -1   9     1061.34      955.08     49.42 o 
   3  -1   9      179.35      180.06     21.75 o 
   4  -1   9        8.20       18.91     15.86 o 
   5  -1   9       94.38       80.47     24.19 o 
   6  -1   9        4.30        3.26     25.35 o 
   7  -1   9        3.33       -1.16     27.91 o 
   8  -1   9      122.56       79.31     31.16 o 
   9  -1   9        4.67       -3.02     30.70 o 
 -10   0   9      738.55      692.12     51.63 o 
  -9   0   9        4.61      -13.26     29.54 o 
  -8   0   9      776.60      845.38     48.14 o 
  -7   0   9      199.36      191.36     22.41 o 
  -6   0   9     1666.68     1541.71     41.68 o 
  -5   0   9      441.54      477.64     23.97 o 
  -4   0   9     2449.39     2490.69     49.97 o 
  -3   0   9      149.84      118.27     12.09 o 
  -2   0   9     5431.23     5421.98     67.89 o 
  -1   0   9     1903.44     1869.55     41.24 o 
   0   0   9     1770.93     2445.53     55.73 o 
   1   0   9        1.20        0.14     12.46 o 
   2   0   9      884.60      838.34     51.16 o 
   3   0   9      112.42       88.06     17.68 o 
   4   0   9      124.69      104.19     24.19 o 
   5   0   9      227.21      249.78     30.93 o 
   6   0   9        7.31        7.67     25.12 o 
   7   0   9        3.97       -1.16     26.75 o 
   8   0   9       12.69      -11.63     33.02 o 
   9   0   9       17.56        4.19     35.12 o 
 -11   1   9      173.93      281.64     46.05 o 
 -10   1   9       55.78       24.65     34.42 o 
  -9   1   9      387.74      313.97     38.61 o 
  -8   1   9       10.16        1.40     26.51 o 
  -7   1   9     1153.19     1115.16     52.33 o 
  -6   1   9      230.03      251.51     22.21 o 
  -5   1   9     2015.16     2166.25     47.97 o 
  -4   1   9      346.29      355.34     25.47 o 
  -3   1   9     2422.69     2432.18     39.20 o 
  -2   1   9      348.41      332.36     18.20 o 
  -1   1   9     2038.60     3178.79     46.42 o 
   0   1   9     2181.63     2189.53     42.89 o 
   1   1   9     3027.06     2797.41     57.56 o 
   2   1   9     1471.38     1405.08     86.86 o 
   3   1   9      519.02      556.30     38.84 o 
   4   1   9       20.75       44.42     25.82 o 
   5   1   9      194.88      191.64     30.70 o 
   6   1   9      282.30      316.06     36.98 o 
   7   1   9        8.79        2.79     33.26 o 
   8   1   9      122.30      138.61     41.40 o 
 -10   2   9      151.05      148.15     38.37 o 
  -9   2   9       45.01       15.58     32.09 o 
  -8   2   9      647.10      634.91     45.12 o 
  -7   2   9       14.24       22.09     24.88 o 
  -6   2   9     1372.59     1270.98     53.26 o 
  -5   2   9      284.88      275.50     21.78 o 
  -4   2   9     2035.23     2134.00     37.70 o 
  -3   2   9     1116.91     1156.90     27.80 o 
  -2   2   9     4422.92     6964.22     85.15 o 
  -1   2   9     2312.62     2239.96     38.34 o 
   0   2   9     1955.20     1786.35     33.65 o 
   1   2   9      988.98     1010.35     34.85 o 
   2   2   9     2006.90     2047.99     69.54 o 
   3   2   9     1788.57     1694.26     63.96 o 
   4   2   9      648.12      602.12     43.49 o 
   5   2   9      941.10      951.90     57.44 o 
   6   2   9      687.99      543.74     45.35 o 
   7   2   9      136.56      107.91     36.05 o 
   8   2   9       36.07       28.37     41.40 o 
 -10   3   9        5.82       23.02     36.98 o 
  -9   3   9      247.41      242.57     38.61 o 
  -8   3   9        1.08      -13.26     29.30 o 
  -7   3   9      835.21      817.94     47.68 o 
  -6   3   9       17.91        9.07     24.65 o 
  -5   3   9     1851.43     1655.18     58.84 o 
  -4   3   9      129.13      130.52     14.67 o 
  -3   3   9     3670.37     5812.88     90.10 o 
  -2   3   9     1194.36     1190.08     28.74 o 
  -1   3   9     3344.03     3103.50     48.05 o 
   0   3   9     1910.72     1837.02     46.21 o 
   1   3   9     2493.39     2624.76     81.63 o 
   2   3   9     1232.08     1105.39     52.56 o 
   3   3   9      982.35      904.46     50.23 o 
   4   3   9      496.76      443.27     42.33 o 
   6   3   9      282.06      254.89     42.79 o 
   7   3   9      151.29      130.70     43.72 o 
 -10   4   9      160.71      126.05     44.42 o 
  -9   4   9        7.85       -4.65     33.49 o 
  -8   4   9      478.83      393.50     41.86 o 
  -7   4   9       30.88       51.63     29.54 o 
  -6   4   9      349.19      374.90     36.05 o 
  -5   4   9      498.00      452.41     24.86 o 
  -4   4   9     1871.75     2794.51     96.63 o 
  -3   4   9       12.42        4.68     12.30 o 
  -2   4   9     3292.85     3369.96     71.09 o 
  -1   4   9      806.17      782.32     31.22 o 
   0   4   9     2351.18     2289.16     76.98 o 
   1   4   9     1077.98     1126.79     55.58 o 
   2   4   9      892.72      903.76     53.96 o 
   3   4   9      364.27      412.34     38.61 o 
   4   4   9      892.24      830.50     54.89 o 
   5   4   9      208.21      220.71     42.79 o 
   6   4   9       27.00       12.79     34.65 o 
 -10   5   9        0.53       -2.09     35.12 o 
  -9   5   9       87.33       81.63     38.37 o 
  -8   5   9       14.28        6.74     32.09 o 
  -7   5   9       81.41       73.03     31.86 o 
  -6   5   9       20.87       12.09     18.09 o 
  -5   5   9      695.65     1037.46     36.67 o 
  -4   5   9      128.09       62.87     19.96 o 
  -3   5   9      962.69      951.59     35.79 o 
  -2   5   9       53.44       46.32     16.68 o 
  -1   5   9     1399.02     1546.58     65.82 o 
   0   5   9      262.97      256.75     35.35 o 
   1   5   9     1437.57     1497.97     66.28 o 
   2   5   9     1221.16     1268.42     64.42 o 
   3   5   9      432.10      433.74     44.19 o 
   4   5   9       82.51       88.84     33.49 o 
   5   5   9      657.97      519.56     49.54 o 
   6   5   9      502.51      583.51     59.30 o 
  -9   6   9        0.52       10.70     37.21 o 
  -8   6   9        4.13       17.44     34.89 o 
  -7   6   9       40.25       31.40     31.40 o 
  -6   6   9       28.01       27.14     21.90 o 
  -5   6   9       19.28       20.47     21.00 o 
  -4   6   9      214.32      218.97     49.54 o 
  -3   6   9        0.93       -9.55     19.00 o 
  -2   6   9      623.03      567.23     45.12 o 
  -1   6   9      220.32      172.33     34.42 o 
   0   6   9      772.61      773.52     51.40 o 
   1   6   9      987.50     1130.51     60.47 o 
   2   6   9     1241.03     1140.74     62.56 o 
   3   6   9      340.30      360.01     46.28 o 
   4   6   9      682.33      789.10     61.86 o 
   5   6   9       73.47       80.93     46.51 o 
  -9   7   9        2.80        3.26     39.30 o 
  -8   7   9        0.41       -3.49     34.89 o 
  -7   7   9       38.31       29.06     24.42 o 
  -6   7   9        0.19        9.74     21.35 o 
  -5   7   9       49.20       61.12     23.97 o 
  -4   7   9        0.17       -8.42     20.34 o 
  -3   7   9      164.07      196.13     35.70 o 
  -2   7   9        6.42        6.28     32.79 o 
  -1   7   9      430.67      488.39     44.89 o 
   0   7   9      137.60      168.84     35.12 o 
   1   7   9      799.33      706.31     52.79 o 
   2   7   9      550.88      559.56     53.03 o 
   3   7   9      333.04      333.73     46.75 o 
   4   7   9      178.91      219.31     49.30 o 
  -8   8   9       43.49       45.82     41.16 o 
  -7   8   9       29.07       15.48     28.41 o 
  -6   8   9        0.56       13.71     26.00 o 
  -5   8   9       20.65        3.43     23.80 o 
  -4   8   9       30.55       16.53     22.92 o 
  -3   8   9        1.60       13.95     35.82 o 
  -2   8   9      250.04      240.47     42.79 o 
  -1   8   9        5.64       10.23     37.21 o 
   0   8   9      168.36      122.10     41.63 o 
   1   8   9      163.56      160.47     45.12 o 
   2   8   9      123.35      100.24     44.42 o 
   3   8   9      387.71      360.71     57.21 o 
  -6   9   9        7.41        3.13     28.80 o 
  -5   9   9        0.11       -0.73     26.12 o 
  -4   9   9        0.70       -2.56     39.77 o 
  -3   9   9        2.82       12.09     40.93 o 
  -2   9   9        0.38        9.54     39.30 o 
  -1   9   9       46.94       22.79     42.56 o 
   0   9   9       50.87       53.72     42.79 o 
   1   9   9       76.49       44.65     46.75 o 
  -3  10   9        1.33      -16.98     45.58 o 
  -1 -11  10       36.55       11.16     43.96 o 
   0 -11  10      210.41      297.22     53.03 o 
   1 -11  10      100.02      110.70     43.26 o 
   4 -11  10      533.03      598.63     61.86 o 
  -3 -10  10       14.32       -7.21     37.44 o 
  -2 -10  10        7.63       -6.98     37.91 o 
  -1 -10  10       52.33       57.68     41.16 o 
   0 -10  10       22.88       13.72     35.12 o 
   1 -10  10       66.61       70.24     41.40 o 
   2 -10  10       41.03       41.40     38.84 o 
   3 -10  10      281.79      335.67     34.51 o 
   4 -10  10       17.48       11.16     42.79 o 
   5 -10  10      425.33      444.90     53.26 o 
   6 -10  10       57.46       27.21     46.75 o 
  -5  -9  10      151.76      114.66     46.05 o 
  -4  -9  10       93.05       58.61     41.63 o 
  -3  -9  10       98.38       71.40     37.44 o 
  -2  -9  10       38.46       49.30     38.37 o 
  -1  -9  10        1.84       -8.61     33.49 o 
   0  -9  10        0.46       18.37     29.77 o 
   1  -9  10       22.81       25.58     35.58 o 
   2  -9  10      276.45      300.49     36.75 o 
   3  -9  10       70.99       67.06     24.81 o 
   4  -9  10      231.69      239.95     30.34 o 
   5  -9  10       25.06       21.16     39.54 o 
   6  -9  10       97.84       64.42     43.96 o 
   7  -9  10       35.11       19.07     46.28 o 
  -6  -8  10      281.58      346.06     52.33 o 
  -5  -8  10      143.22       89.54     34.89 o 
  -4  -8  10      227.34      282.80     44.65 o 
  -3  -8  10        8.60       12.79     29.54 o 
  -2  -8  10       71.95      101.40     36.51 o 
  -1  -8  10      350.16      373.97     44.65 o 
   0  -8  10        0.09       12.09     30.47 o 
   1  -8  10      237.05      267.69     40.00 o 
   2  -8  10        0.10        8.33     22.11 o 
   3  -8  10       44.50       49.19     22.81 o 
   4  -8  10        0.05       -7.66     22.52 o 
   5  -8  10      275.00      196.64     28.35 o 
   6  -8  10        1.00       22.33     34.42 o 
   7  -8  10      161.42      103.96     44.19 o 
  -7  -7  10      442.17      513.74     57.21 o 
  -6  -7  10      229.14      139.31     38.14 o 
  -5  -7  10      282.25      208.38     41.63 o 
  -4  -7  10      460.11      418.39     46.75 o 
  -3  -7  10       88.46       74.89     33.02 o 
  -2  -7  10     1006.09     1083.53     61.40 o 
  -1  -7  10      522.77      502.35     43.26 o 
   0  -7  10      124.27      148.84     31.16 o 
   1  -7  10       50.10       42.13     19.96 o 
   2  -7  10      570.80      570.84     33.72 o 
   3  -7  10        0.04       -4.78     19.65 o 
   4  -7  10       97.41       94.11     23.83 o 
   5  -7  10        9.95        3.22     22.56 o 
   6  -7  10      122.97      144.84     27.68 o 
   7  -7  10        1.93      -11.63     39.07 o 
   8  -7  10      107.47      112.33     48.14 o 
  -8  -6  10      336.56      324.43     50.47 o 
  -7  -6  10       45.02       34.19     37.68 o 
  -6  -6  10     1340.92     1348.66     71.86 o 
  -5  -6  10      693.21      660.03     50.23 o 
  -4  -6  10      319.67      349.08     39.77 o 
  -3  -6  10     1050.58      923.99     54.42 o 
  -2  -6  10      706.09      647.70     45.35 o 
  -1  -6  10      881.52      914.69     52.33 o 
   0  -6  10      235.85      233.03     32.33 o 
   1  -6  10      238.41      244.13     22.85 o 
   2  -6  10      114.31      110.17     20.13 o 
   3  -6  10      655.96      663.44     31.91 o 
   4  -6  10       54.77       54.99     20.80 o 
   5  -6  10      473.16      501.03     37.44 o 
   6  -6  10        1.74       -0.12     24.34 o 
   7  -6  10        4.85       -3.67     24.97 o 
   8  -6  10        3.02      -10.93     40.00 o 
  -8  -5  10       49.23       50.93     36.28 o 
  -7  -5  10     1097.49     1359.82     73.72 o 
  -6  -5  10      150.05      154.42     37.21 o 
  -5  -5  10     1437.41     1402.85     66.05 o 
  -4  -5  10      305.32      255.13     34.19 o 
  -3  -5  10     1105.55     1034.93     54.65 o 
  -2  -5  10     1650.23     1587.74     67.68 o 
  -1  -5  10      381.55      359.32     37.91 o 
   0  -5  10     1171.48     1189.29     37.53 o 
   1  -5  10      880.42      787.67     33.05 o 
   2  -5  10      283.65      258.78     22.68 o 
   3  -5  10      133.17      141.93     21.05 o 
   4  -5  10     1295.85     1332.62     43.81 o 
   5  -5  10      303.63      399.01     29.35 o 
   6  -5  10      349.32      331.24     31.30 o 
   7  -5  10        0.31       -0.88     24.66 o 
   8  -5  10        3.31       18.37     42.33 o 
  -9  -4  10       13.96       15.58     39.77 o 
  -8  -4  10      420.14      406.06     48.37 o 
  -7  -4  10        3.52      -11.40     30.70 o 
  -6  -4  10     3012.24     3320.60    106.52 o 
  -5  -4  10      799.92      670.96     48.61 o 
  -4  -4  10     1736.98     1668.21     69.77 o 
  -3  -4  10      959.83      962.83     54.19 o 
  -2  -4  10     3362.30     3125.01     95.59 o 
  -1  -4  10     1174.70     1025.39     53.49 o 
   0  -4  10      349.13      318.74     41.75 o 
   1  -4  10     1834.53     2013.68     48.51 o 
   2  -4  10     1227.84     1150.82     40.23 o 
   3  -4  10     1021.78      935.88     36.96 o 
   4  -4  10      954.59     1391.99    105.59 o 
   5  -4  10      854.94      972.50     41.69 o 
   6  -4  10       73.78       86.18     25.85 o 
   7  -4  10      428.36      483.51     47.44 o 
   8  -4  10        5.56       -7.67     38.61 o 
   9  -4  10       54.93       53.72     41.86 o 
  -9  -3  10      111.38      140.48     29.42 o 
  -8  -3  10       58.54       35.82     36.28 o 
  -7  -3  10     1243.62     1319.12     66.98 o 
  -6  -3  10       46.04       32.09     29.07 o 
  -5  -3  10     4091.58     4231.95    107.80 o 
  -4  -3  10      166.08      171.81     20.09 o 
  -3  -3  10     2979.15     2882.35     55.54 o 
  -2  -3  10     3146.41     3248.97     95.35 o 
  -1  -3  10     2943.57     2911.37     75.93 o 
   0  -3  10     3275.65     3306.43     63.61 o 
   1  -3  10     2532.23     2346.89     51.92 o 
   2  -3  10      681.41      772.84     65.12 o 
   4  -3  10     1634.86     1696.38     49.58 o 
   5  -3  10      460.62      421.26     29.09 o 
   6  -3  10     1607.08     1692.30     53.99 o 
   7  -3  10      129.85       87.21     34.89 o 
   8  -3  10      370.41      360.48     43.26 o 
   9  -3  10       20.77       28.61     32.33 o 
 -10  -2  10      174.71      239.08     43.26 o 
  -9  -2  10       16.41        7.54     23.68 o 
  -8  -2  10       26.83       20.49     21.78 o 
  -7  -2  10       67.97       49.95     22.02 o 
  -6  -2  10     1719.72     1901.83     48.97 o 
  -5  -2  10      160.25      131.58     19.53 o 
  -4  -2  10     2642.58     2729.88     86.98 o 
  -3  -2  10      782.41      838.86     30.72 o 
  -2  -2  10     1925.28     1866.62     45.23 o 
  -1  -2  10     2832.61     2848.90     56.92 o 
   0  -2  10     3529.77     3476.78     65.63 o 
   1  -2  10     2665.49     2585.01     63.37 o 
   2  -2  10      436.24      682.24    125.94 o 
   3  -2  10     2651.02     2530.87     71.17 o 
   4  -2  10      400.15      345.69     29.30 o 
   5  -2  10     3023.39     3113.51    102.10 o 
   6  -2  10       89.38       75.12     30.00 o 
   7  -2  10     1294.48     1140.51     60.93 o 
   8  -2  10      199.11      116.28     37.21 o 
 -10  -1  10        0.12       14.19     36.98 o 
  -9  -1  10       59.33       56.28     36.75 o 
  -8  -1  10      177.27      167.43     25.90 o 
  -7  -1  10      317.58      365.19     31.75 o 
  -6  -1  10       99.20      111.95     20.33 o 
  -5  -1  10      867.56      967.08     68.26 o 
  -4  -1  10      450.47      421.90     24.07 o 
  -3  -1  10     3308.67     3327.02     60.77 o 
  -2  -1  10     2110.88     2256.70     39.06 o 
  -1  -1  10      475.25      493.61     27.56 o 
   0  -1  10     3550.24     3584.62    152.68 o 
   1  -1  10     3150.98     4851.21    183.26 o 
   2  -1  10     2641.90     2664.02     79.65 o 
   3  -1  10      396.61      386.15     27.68 o 
   4  -1  10     1509.09     1479.22     79.07 o 
   5  -1  10      956.45      853.76     48.84 o 
   6  -1  10     3837.04     3627.13    106.52 o 
   7  -1  10      228.73      155.82     36.28 o 
   8  -1  10      391.18      406.53     47.44 o 
 -10   0  10       78.51       -8.84     34.65 o 
  -9   0  10       70.21       42.09     33.95 o 
  -8   0  10       54.09       57.21     30.00 o 
  -7   0  10       81.75       88.55     20.94 o 
  -6   0  10      722.70      770.51     32.22 o 
  -5   0  10       71.19       67.96     24.54 o 
  -4   0  10     1619.99     1850.47    119.31 o 
  -3   0  10      399.58      414.97     30.82 o 
  -2   0  10     2748.64     2549.64     59.09 o 
  -1   0  10     1501.83     1454.66     47.76 o 
   0   0  10     3037.39     4715.74     82.47 o 
   1   0  10     1954.76     1934.32     66.86 o 
   2   0  10     1875.54     1924.25     47.71 o 
   3   0  10      875.09      871.52     35.87 o 
   4   0  10      905.49      685.61     44.65 o 
   5   0  10      445.85      535.60     43.26 o 
   6   0  10      243.63      215.13     33.95 o 
   7   0  10     1604.38     1562.39     70.24 o 
   8   0  10       67.20       62.79     34.89 o 
 -10   1  10       44.33       13.49     40.00 o 
  -9   1  10        3.36       -7.91     32.09 o 
  -8   1  10       47.47       91.63     33.02 o 
  -7   1  10       43.77       38.84     28.37 o 
  -6   1  10       13.76       14.29     18.50 o 
  -5   1  10      586.85      552.05     27.37 o 
  -4   1  10       64.55       67.99     21.51 o 
  -3   1  10     3027.97     3026.84     47.26 o 
  -2   1  10       15.00        4.71     11.55 o 
  -1   1  10     1648.87     2492.93     54.99 o 
   0   1  10        1.75        2.21     15.16 o 
   1   1  10     1919.19     1744.85     78.03 o 
   2   1  10     1185.95     1299.36     56.28 o 
   3   1  10      736.82      803.29     49.54 o 
   4   1  10      599.38      721.89     47.91 o 
   5   1  10      505.29      467.46     40.93 o 
   6   1  10      711.22      597.47     47.21 o 
   7   1  10      156.48      165.12     42.09 o 
   8   1  10      906.10      640.49     53.96 o 
 -10   2  10       40.41       31.40     37.44 o 
  -9   2  10        5.32       -7.67     33.02 o 
  -8   2  10       22.53       28.84     31.40 o 
  -7   2  10        0.18       -6.51     27.44 o 
  -6   2  10       36.86       72.79     27.44 o 
  -5   2  10       14.93        4.27     17.68 o 
  -4   2  10      751.71      985.50     89.19 o 
  -3   2  10       94.80      100.96     13.98 o 
  -2   2  10       28.39       40.10     13.16 o 
  -1   2  10      696.65      773.73     24.72 o 
   0   2  10     1383.82     1385.57     41.16 o 
   1   2  10      321.99      305.46     26.28 o 
   2   2  10     1310.02     1237.96     56.98 o 
   3   2  10      514.46      443.27     39.77 o 
   4   2  10      777.70      634.68     47.21 o 
   6   2  10      111.61      111.40     35.82 o 
   7   2  10      691.30      680.26     58.37 o 
 -10   3  10       51.53       46.98     40.23 o 
  -9   3  10       76.02       50.70     36.75 o 
  -8   3  10        7.14        3.49     32.33 o 
  -7   3  10       41.56       64.89     31.16 o 
  -6   3  10      100.21       64.42     27.68 o 
  -5   3  10      161.26      156.75     27.91 o 
  -4   3  10       24.49       30.59     14.76 o 
  -3   3  10       16.99       15.33     13.72 o 
  -2   3  10      738.89      674.64     29.15 o 
  -1   3  10      683.65      715.36     24.57 o 
   0   3  10      132.95      173.44     21.13 o 
   1   3  10      890.98     1047.95     55.12 o 
   2   3  10      890.26      967.95     54.89 o 
   3   3  10     1000.77      953.06     57.91 o 
   4   3  10      303.76      261.41     36.05 o 
   5   3  10      258.55      222.80     42.56 o 
   7   3  10      209.96      138.38     42.56 o 
 -10   4  10      106.07      117.91     42.09 o 
  -9   4  10        0.86       14.88     36.05 o 
  -8   4  10      119.86       85.58     35.82 o 
  -7   4  10        7.21        4.88     28.61 o 
  -6   4  10        0.61        8.84     26.05 o 
  -5   4  10       90.03       68.14     28.37 o 
  -4   4  10       17.83        3.46     16.75 o 
  -3   4  10        6.06        0.09     17.84 o 
  -2   4  10       23.63       20.86     14.81 o 
  -1   4  10       81.34      103.84     20.43 o 
   0   4  10       33.93       50.70     29.30 o 
   1   4  10       41.81       16.05     27.91 o 
   2   4  10      485.56      426.99     43.49 o 
   3   4  10       82.02       52.10     29.07 o 
   4   4  10      342.49      287.69     42.79 o 
   5   4  10      396.10      326.53     43.96 o 
   6   4  10      181.68      133.03     44.89 o 
  -9   5  10      137.72       86.05     40.47 o 
  -8   5  10        0.81       -3.26     33.26 o 
  -7   5  10       98.29       49.30     31.16 o 
  -6   5  10       61.96       50.23     31.63 o 
  -5   5  10       50.89       35.53     20.93 o 
  -4   5  10       97.43       70.70     21.87 o 
  -3   5  10      296.02      293.30     57.79 o 
  -2   5  10       39.26       19.53     19.46 o 
  -1   5  10        3.84        4.88     29.77 o 
   0   5  10        1.71        6.51     25.82 o 
   1   5  10        0.55       -9.30     26.28 o 
   2   5  10       51.01       26.75     29.30 o 
   3   5  10        6.53        3.49     30.00 o 
   4   5  10       89.03       49.77     37.91 o 
   5   5  10      147.27       58.61     38.14 o 
  -9   6  10        0.24      -14.19     40.23 o 
  -8   6  10      221.84      169.08     41.16 o 
  -7   6  10        7.54        7.91     33.49 o 
  -6   6  10      385.07      500.72     44.19 o 
  -5   6  10        5.96       10.67     21.35 o 
  -4   6  10      155.90      148.31     25.08 o 
  -3   6  10      121.80      134.26     23.40 o 
  -2   6  10      148.34      158.84     35.12 o 
  -1   6  10       10.41       -1.16     29.77 o 
   0   6  10      170.00      130.24     36.98 o 
   1   6  10       10.83      -12.09     34.42 o 
   2   6  10       10.33        4.42     31.16 o 
   3   6  10       44.39       57.44     41.16 o 
   4   6  10       31.37       22.56     44.65 o 
  -8   7  10       39.54       20.47     39.30 o 
  -7   7  10      290.46      483.28     50.70 o 
  -6   7  10       37.12       25.29     24.81 o 
  -5   7  10      125.66       66.36     24.77 o 
  -4   7  10       21.47       10.53     22.77 o 
  -3   7  10      240.84      250.71     29.20 o 
  -2   7  10       32.33       39.30     35.58 o 
  -1   7  10      146.29      129.31     38.37 o 
   0   7  10       21.95       17.44     36.51 o 
   1   7  10       11.86       10.23     39.54 o 
   2   7  10       15.96       11.63     42.09 o 
   3   7  10        0.69       -6.28     38.37 o 
  -7   8  10        2.07      -10.23     39.54 o 
  -6   8  10       77.13       52.64     28.62 o 
  -5   8  10        5.42        4.22     26.69 o 
  -4   8  10      294.84      283.12     47.91 o 
  -3   8  10       12.72        6.28     40.93 o 
  -2   8  10      212.72      227.68     41.86 o 
  -1   8  10       50.39       36.75     42.79 o 
   0   8  10      216.57      219.08     44.19 o 
   1   8  10       24.37       13.95     44.19 o 
   2   8  10       23.34       24.65     43.26 o 
  -5   9  10      113.49       99.96     32.34 o 
  -4   9  10        0.18      -25.58     39.54 o 
  -3   9  10      199.23      165.82     49.54 o 
  -2   9  10       13.28       -4.65     37.68 o 
  -2 -10  11      169.32      169.08     47.91 o 
  -1 -10  11      833.26      893.99     66.75 o 
   0 -10  11      221.43      222.33     45.82 o 
   1 -10  11      614.99      694.45     62.10 o 
   2 -10  11       41.57       10.70     37.91 o 
   3 -10  11      263.51      308.38     50.47 o 
   4 -10  11       12.73       12.79     43.03 o 
  -4  -9  11      396.50      438.62     55.35 o 
  -3  -9  11      317.27      358.15     52.56 o 
  -2  -9  11      908.21      922.83     65.82 o 
  -1  -9  11      568.37      620.72     57.21 o 
   0  -9  11     1115.01     1195.63     73.26 o 
   1  -9  11      113.13       54.89     38.14 o 
   2  -9  11     2110.97     2195.67     91.63 o 
   3  -9  11      149.29      154.77     35.58 o 
   4  -9  11      542.89      572.67     39.43 o 
   5  -9  11       47.61       40.93     43.03 o 
   6  -9  11      398.12      409.55     54.89 o 
  -5  -8  11      342.99      310.01     51.40 o 
  -4  -8  11      714.73      577.93     55.82 o 
  -3  -8  11      516.09      577.00     51.86 o 
  -2  -8  11      837.97      767.47     56.05 o 
  -1  -8  11      513.16      574.21     52.56 o 
   0  -8  11     1093.00      884.22     57.21 o 
   1  -8  11     3262.98     3205.48    108.84 o 
   2  -8  11      683.19      704.01     36.35 o 
   3  -8  11     1820.07     2004.87     84.65 o 
   4  -8  11       62.48       36.77     25.16 o 
   5  -8  11      992.86      986.42     44.57 o 
   6  -8  11      109.25       94.66     43.96 o 
  -6  -7  11       90.60       67.44     41.86 o 
  -5  -7  11      220.52      266.99     43.03 o 
  -4  -7  11      602.19      583.74     50.47 o 
  -3  -7  11     1160.77     1036.32     61.63 o 
  -2  -7  11     1390.72     1569.83     74.89 o 
  -1  -7  11      519.37      489.32     48.37 o 
   0  -7  11      573.03      655.61     52.33 o 
   1  -7  11     1653.97     1414.48     67.44 o 
   2  -7  11     3162.57     3063.15    196.52 o 
   3  -7  11      450.69      387.79     29.46 o 
   4  -7  11     1802.54     1824.64    116.28 o 
   5  -7  11       78.89       46.94     26.39 o 
   6  -7  11      245.99      329.30     34.03 o 
   7  -7  11       51.00       93.72     46.28 o 
  -7  -6  11       88.82       51.86     41.63 o 
  -6  -6  11       67.34       93.26     38.37 o 
  -5  -6  11      199.22      146.29     35.82 o 
  -4  -6  11       95.08      121.63     33.26 o 
  -3  -6  11      985.92      894.22     57.68 o 
  -2  -6  11      605.06      671.42     51.63 o 
  -1  -6  11     1483.51     1677.28     74.65 o 
   0  -6  11      242.62      226.52     38.37 o 
   1  -6  11     2964.55     2929.07     65.69 o 
   2  -6  11     1351.53     1261.44     43.91 o 
   3  -6  11     2056.50     2078.43     56.57 o 
   4  -6  11       17.19        2.61     21.62 o 
   5  -6  11     1661.81     1563.05     53.12 o 
   6  -6  11       23.58       23.49     27.20 o 
   7  -6  11     1582.69     1577.64     59.94 o 
  -8  -5  11       11.76        1.63     40.70 o 
  -7  -5  11      128.05      146.05     41.40 o 
  -6  -5  11       29.31       59.54     34.89 o 
  -5  -5  11        2.77       10.23     31.16 o 
  -4  -5  11      333.94      377.92     43.49 o 
  -3  -5  11      228.18      288.15     36.28 o 
  -2  -5  11      762.84      730.96     50.93 o 
  -1  -5  11      106.22       60.93     30.00 o 
   0  -5  11      924.55      895.39     52.56 o 
   1  -5  11      389.46      390.42     44.42 o 
   2  -5  11     4369.90     4413.24     85.05 o 
   3  -5  11      489.31      473.62     30.24 o 
   4  -5  11     6659.23     6461.43    160.24 o 
   5  -5  11     1078.47     1723.47     53.95 o 
   6  -5  11      703.04      714.56     48.26 o 
   7  -5  11       33.80       22.60     30.00 o 
   8  -5  11      953.75      994.69     71.86 o 
  -8  -4  11       77.15       60.00     40.47 o 
  -7  -4  11       89.75       86.75     37.91 o 
  -6  -4  11       13.73        6.51     32.33 o 
  -5  -4  11       13.41        1.55     21.24 o 
  -4  -4  11        0.32       -0.93     25.82 o 
  -3  -4  11      582.66      550.49     45.35 o 
  -2  -4  11      334.04      327.46     38.14 o 
  -1  -4  11      241.43      233.27     34.19 o 
   0  -4  11      804.40      841.08     34.13 o 
   1  -4  11      590.21      537.91     29.30 o 
   2  -4  11      525.33      527.80     29.46 o 
   3  -4  11     3669.09     3742.42     85.93 o 
   4  -4  11     1620.39     2423.72     91.75 o 
   5  -4  11     1827.76     1960.22     85.82 o 
   6  -4  11      230.72      203.42     35.47 o 
   7  -4  11     1098.04     1207.49     72.79 o 
   8  -4  11       66.23        9.30     44.89 o 
  -9  -3  11       53.80       47.08     27.96 o 
  -8  -3  11        1.25       10.86     24.83 o 
  -7  -3  11        4.28        3.27     23.08 o 
  -6  -3  11       17.67        3.54     20.39 o 
  -5  -3  11        1.41        6.31     18.14 o 
  -4  -3  11        4.29        6.24     17.99 o 
  -3  -3  11      362.94      426.76     40.70 o 
  -2  -3  11      203.93      197.45     32.56 o 
  -1  -3  11      387.75      341.64     37.44 o 
   0  -3  11       21.25        4.09     15.41 o 
   1  -3  11      586.44      499.05     29.77 o 
   2  -3  11      124.74      123.92     20.30 o 
   3  -3  11      502.35      716.93     71.75 o 
   4  -3  11     2806.34     2707.92     63.22 o 
   5  -3  11      125.53       93.19     22.75 o 
   6  -3  11     1232.09     1163.54     46.62 o 
   7  -3  11       66.99       44.19     30.23 o 
   8  -3  11      611.00      617.93     52.79 o 
  -9  -2  11        2.41       -9.86     26.16 o 
  -8  -2  11       61.12       49.83     24.80 o 
  -7  -2  11       13.61       16.80     21.82 o 
  -6  -2  11       40.82       34.54     19.46 o 
  -5  -2  11       29.37       35.35     18.86 o 
  -4  -2  11       80.52       90.67     35.58 o 
  -3  -2  11       19.46        0.00     26.51 o 
  -2  -2  11       52.16       59.07     24.42 o 
  -1  -2  11      107.36      122.43     18.41 o 
   0  -2  11      116.38      133.81     18.71 o 
   1  -2  11        0.98        6.93     15.60 o 
   2  -2  11        0.54       -3.12     17.12 o 
   3  -2  11      575.69      640.70     31.45 o 
   4  -2  11      912.90      757.42     34.39 o 
   5  -2  11     1944.47     1904.80     67.56 o 
   6  -2  11       50.58       17.21     30.47 o 
   7  -2  11     1059.53      939.81     57.91 o 
   8  -2  11        2.31       -6.05     37.21 o 
  -9  -1  11      167.55      167.68     43.26 o 
  -8  -1  11       10.63        4.79     23.98 o 
  -7  -1  11      262.27      293.32     35.93 o 
  -6  -1  11      256.04      282.63     25.36 o 
  -5  -1  11      213.05      187.96     22.43 o 
  -4  -1  11       69.41       73.74     25.23 o 
  -3  -1  11      148.86      171.23     20.56 o 
  -2  -1  11       14.73       -2.33     24.42 o 
  -1  -1  11       40.21       43.33     17.04 o 
   0  -1  11      696.44      636.98     28.58 o 
   1  -1  11       18.70       28.56     16.52 o 
   2  -1  11       23.05       11.64     16.77 o 
   3  -1  11       81.43       82.54     19.98 o 
   4  -1  11      222.54      243.21     44.19 o 
   5  -1  11      276.90      195.36     36.28 o 
   6  -1  11      833.94      809.34     54.19 o 
   7  -1  11      146.67      148.61     39.54 o 
   8  -1  11      390.81      336.53     46.75 o 
  -9   0  11        1.10      -10.47     35.35 o 
  -8   0  11      532.71      523.97     45.82 o 
  -7   0  11        3.62        2.33     22.48 o 
  -6   0  11      350.60      364.88     29.54 o 
  -5   0  11      116.01      133.33     22.68 o 
  -4   0  11      724.04      745.97     56.63 o 
  -3   0  11      395.65      405.34     24.16 o 
  -2   0  11      635.38      611.26     27.57 o 
  -1   0  11        0.20        3.44     16.57 o 
   0   0  11      219.03      325.84     49.30 o 
   1   0  11       65.53       55.80     18.77 o 
   2   0  11       94.68       83.92     20.73 o 
   3   0  11       47.57       55.14     21.02 o 
   4   0  11       11.33        9.07     29.07 o 
   5   0  11      165.10      175.12     33.95 o 
   6   0  11      196.05      147.22     38.84 o 
   7   0  11      108.88       64.42     35.58 o 
  -9   1  11      197.84      227.92     45.58 o 
  -8   1  11       23.81       14.42     32.56 o 
  -7   1  11      627.51      634.91     45.58 o 
  -6   1  11       12.71        4.78     21.57 o 
  -5   1  11      774.83      803.27     33.92 o 
  -4   1  11      344.69      330.84     26.75 o 
  -3   1  11      588.33      591.47     27.35 o 
  -2   1  11      144.32      157.43     23.41 o 
  -1   1  11      181.29      251.30     30.82 o 
   0   1  11      664.71      624.61     29.37 o 
   1   1  11      315.18      352.86     45.58 o 
   2   1  11       70.02       69.19     21.22 o 
   3   1  11        3.99       14.19     27.91 o 
   4   1  11        4.34        6.28     26.28 o 
   5   1  11       61.07       49.07     34.42 o 
   6   1  11      152.15      139.77     41.16 o 
   7   1  11       35.41       27.91     41.40 o 
  -9   2  11       63.00       34.65     37.44 o 
  -8   2  11      437.21      405.60     44.89 o 
  -7   2  11       94.10      103.49     33.49 o 
  -6   2  11      480.87      497.00     41.16 o 
  -5   2  11       36.36       40.00     26.51 o 
  -4   2  11     1433.18     1497.52     43.68 o 
  -3   2  11      910.39     1014.13     29.64 o 
  -2   2  11      917.47     1564.30     61.79 o 
  -1   2  11      250.51      266.04     18.29 o 
   0   2  11      308.60      295.50     24.64 o 
   1   2  11      155.08      149.52     64.19 o 
   2   2  11       64.30       55.12     29.54 o 
   3   2  11      209.65      231.87     37.21 o 
   4   2  11       76.73       41.40     32.56 o 
   5   2  11        0.87       11.40     34.89 o 
   6   2  11       37.44       41.16     35.12 o 
  -9   3  11      233.02      239.78     46.05 o 
  -8   3  11       47.84       55.12     35.82 o 
  -7   3  11      406.06      350.48     40.47 o 
  -6   3  11      179.94      153.73     33.72 o 
  -5   3  11     1198.17     1172.84     55.82 o 
  -4   3  11       31.31       20.00     27.91 o 
  -2   3  11      560.95      536.41     23.17 o 
  -1   3  11     1185.42     1146.05     32.09 o 
   0   3  11      533.13      492.64     29.92 o 
   1   3  11      359.15      348.62     36.28 o 
   2   3  11       55.16       93.72     29.77 o 
   3   3  11       43.69       39.54     29.30 o 
   4   3  11      332.05      287.92     40.00 o 
   5   3  11        1.18        8.37     36.28 o 
   6   3  11      157.39      158.84     45.82 o 
  -9   4  11        0.20      -15.81     36.75 o 
  -8   4  11      355.39      296.99     43.96 o 
  -7   4  11       53.67       38.14     34.19 o 
  -6   4  11      583.46      613.05     46.98 o 
  -5   4  11       26.41       16.51     30.47 o 
  -4   4  11      600.66      968.25     49.19 o 
  -3   4  11      337.86      356.28     45.12 o 
  -2   4  11      705.53      689.30     26.55 o 
  -1   4  11      407.61      433.13     29.35 o 
   0   4  11      936.85     1076.32     60.93 o 
   1   4  11      636.63      615.61     48.84 o 
   2   4  11      323.22      418.62     45.58 o 
   3   4  11      261.81      251.41     42.33 o 
   4   4  11      441.76      463.04     51.40 o 
   5   4  11      165.24      160.94     46.98 o 
  -8   5  11        2.09      -21.16     38.14 o 
  -7   5  11      244.20      214.89     40.70 o 
  -6   5  11       11.53       23.02     34.89 o 
  -5   5  11      448.08      729.56     49.07 o 
  -4   5  11      535.04      517.96     31.29 o 
  -3   5  11      931.36      918.50     37.88 o 
  -2   5  11      378.04      390.99     29.24 o 
  -1   5  11      787.65      819.34     54.42 o 
   0   5  11      324.44      354.43     44.65 o 
   1   5  11      512.90      429.55     44.19 o 
   2   5  11      180.99      107.45     39.30 o 
   3   5  11      383.58      321.64     45.35 o 
   4   5  11      167.51      160.01     42.09 o 
  -8   6  11       70.23       67.68     39.30 o 
  -7   6  11       76.08       63.03     38.84 o 
  -6   6  11      446.87      560.26     49.30 o 
  -5   6  11        1.10       -1.63     24.15 o 
  -4   6  11      927.82      912.53     39.82 o 
  -3   6  11       87.38       56.67     24.77 o 
  -2   6  11      580.98      475.37     49.30 o 
  -1   6  11      261.65      282.80     40.00 o 
   0   6  11      397.84      440.25     50.23 o 
   1   6  11      158.22      151.40     39.77 o 
   2   6  11      293.79      354.43     47.44 o 
   3   6  11      117.18      132.33     46.98 o 
  -7   7  11       85.20      164.43     45.12 o 
  -6   7  11        0.25      -10.00     36.28 o 
  -5   7  11      226.48      174.29     29.02 o 
  -4   7  11        1.19      -16.58     26.21 o 
  -3   7  11      339.85      336.99     47.21 o 
  -2   7  11       44.53       47.21     37.44 o 
  -1   7  11      334.81      324.66     48.14 o 
   0   7  11      305.22      346.76     52.56 o 
   1   7  11      180.20      181.87     50.23 o 
   2   7  11       36.44       54.65     45.58 o 
  -5   8  11        0.90       12.07     27.55 o 
  -4   8  11       95.08       93.26     46.51 o 
  -3   8  11       21.13       -5.58     38.84 o 
  -2   8  11      163.17       99.77     47.68 o 
  -1   8  11      151.61       91.63     42.09 o 
   0   8  11      256.94      196.98     53.96 o 
   0 -10  12      139.82      127.91     49.77 o 
   1 -10  12      360.03      438.62     58.61 o 
   2 -10  12      118.56       96.98     44.89 o 
  -3  -9  12       23.19       13.49     43.49 o 
  -2  -9  12        6.85       23.49     42.79 o 
  -1  -9  12       55.79       19.54     36.51 o 
   0  -9  12      201.58      202.57     43.03 o 
   1  -9  12       12.30       -7.21     39.77 o 
   2  -9  12      627.36      807.01     64.65 o 
   3  -9  12       45.18        5.12     41.63 o 
   4  -9  12      574.44      592.74     51.16 o 
  -4  -8  12       43.80       43.96     41.86 o 
  -3  -8  12       16.82       -1.86     39.77 o 
  -2  -8  12       25.06       14.19     33.49 o 
  -1  -8  12      137.81      116.75     43.49 o 
   0  -8  12       70.67       66.51     37.68 o 
   1  -8  12      170.75      140.24     39.77 o 
   2  -8  12       65.12       52.33     40.23 o 
   3  -8  12      462.01      481.47     36.09 o 
   4  -8  12       40.64       27.01     27.43 o 
   5  -8  12      837.21      890.94     46.45 o 
  -5  -7  12       86.09       31.16     36.05 o 
  -4  -7  12        0.78       -4.42     36.75 o 
  -3  -7  12        4.00       28.14     34.89 o 
  -2  -7  12        0.19        9.77     36.28 o 
  -1  -7  12       11.28        6.98     31.40 o 
   0  -7  12      179.25      147.45     40.47 o 
   1  -7  12      122.34      136.98     37.91 o 
   2  -7  12       58.33       55.94     25.30 o 
   3  -7  12       14.82       -1.38     23.54 o 
   4  -7  12      118.52       80.77     27.55 o 
   5  -7  12      199.78      206.92     53.61 o 
   6  -7  12      232.70      286.87     36.99 o 
  -6  -6  12      175.75      169.77     46.51 o 
  -5  -6  12       25.29       18.84     37.21 o 
  -4  -6  12        2.70        6.51     35.58 o 
  -3  -6  12      522.08      581.65     52.33 o 
  -2  -6  12       12.95       -7.21     32.09 o 
  -1  -6  12      291.73      296.52     44.19 o 
   0  -6  12       39.90       26.28     29.07 o 
   1  -6  12       28.59       11.40     28.61 o 
   2  -6  12       22.05        6.96     21.56 o 
   3  -6  12       85.92      112.26     25.15 o 
   4  -6  12       14.88       19.14     24.01 o 
   5  -6  12        0.67       -5.48     26.56 o 
   6  -6  12        0.05       -1.69     29.04 o 
  -7  -5  12      284.23      291.64     50.47 o 
  -6  -5  12      272.51      261.64     45.58 o 
  -5  -5  12      111.44      105.12     38.61 o 
  -4  -5  12      470.47      562.58     52.33 o 
  -3  -5  12      520.62      540.49     50.00 o 
  -2  -5  12      336.17      337.69     40.00 o 
  -1  -5  12      141.80      115.59     31.16 o 
   0  -5  12      572.65      507.23     47.21 o 
   1  -5  12      124.69      138.71     23.71 o 
   2  -5  12       13.27       17.69     20.76 o 
   3  -5  12        5.90       -0.47     22.20 o 
   4  -5  12       23.66       17.21     24.17 o 
   5  -5  12       10.65       23.01     26.39 o 
   6  -5  12       94.74      101.68     31.89 o 
   7  -5  12       14.47       10.06     28.81 o 
  -8  -4  12      517.39      509.56     57.68 o 
  -7  -4  12      246.88      279.42     49.54 o 
  -6  -4  12      420.38      446.76     48.84 o 
  -5  -4  12      354.29      385.36     46.51 o 
  -4  -4  12      452.32      491.42     47.68 o 
  -3  -4  12      483.36      591.42     50.00 o 
  -2  -4  12      165.56      159.77     35.12 o 
  -1  -4  12      269.32      353.97     41.40 o 
   0  -4  12      354.61      351.64     40.93 o 
   1  -4  12      534.55      518.34     29.13 o 
   2  -4  12       22.79       11.54     18.10 o 
   3  -4  12      243.41      272.13     62.56 o 
   4  -4  12        4.79        3.00     17.33 o 
   5  -4  12        0.10        5.29     18.75 o 
   6  -4  12        1.54       16.10     24.83 o 
   7  -4  12        0.18       -8.14     36.98 o 
  -8  -3  12       40.83       15.79     25.23 o 
  -7  -3  12      704.86      814.15     54.65 o 
  -6  -3  12      185.82      189.93     42.79 o 
  -5  -3  12      522.70      491.65     48.37 o 
  -4  -3  12      618.05      551.65     45.58 o 
  -3  -3  12      354.37      394.90     43.03 o 
  -2  -3  12      790.29      883.06     54.89 o 
  -1  -3  12      704.16      685.84     49.30 o 
   0  -3  12      328.87      324.95     25.26 o 
   1  -3  12       17.84       12.52     18.74 o 
   2  -3  12     1678.06     1627.35    105.00 o 
   3  -3  12      176.23      233.76     25.03 o 
   4  -3  12      792.68      750.52     36.09 o 
   5  -3  12        4.45        2.99     22.48 o 
   6  -3  12       33.22       35.34     26.69 o 
   7  -3  12        1.92        0.93     36.75 o 
  -8  -2  12      723.40      793.52     40.82 o 
  -7  -2  12      247.90      237.76     29.97 o 
  -6  -2  12      902.13      958.64     47.56 o 
  -5  -2  12      418.51      416.31     67.10 o 
  -4  -2  12     1741.33     1615.65     73.26 o 
  -3  -2  12      774.28      773.52     51.63 o 
  -2  -2  12      166.66      153.73     34.19 o 
  -1  -2  12      869.68     1032.37     58.14 o 
   0  -2  12     1342.27     1337.89     42.91 o 
   1  -2  12     1201.98     1241.76     54.77 o 
   2  -2  12     1517.81     2136.87     54.71 o 
   3  -2  12      652.01      700.12     66.63 o 
   4  -2  12       54.00       47.65     22.01 o 
   5  -2  12      689.24      790.40     39.87 o 
   6  -2  12        5.38      -13.72     32.79 o 
   7  -2  12      110.63       55.12     40.00 o 
  -9  -1  12      140.03      134.66     42.09 o 
  -8  -1  12        5.64       34.19     38.61 o 
  -7  -1  12     1192.91     1263.85     46.59 o 
  -6  -1  12      101.55       76.57     22.65 o 
  -5  -1  12     1113.95     1167.94     42.21 o 
  -4  -1  12      909.22     1054.69     60.47 o 
  -3  -1  12     1466.95     1471.69     66.75 o 
  -2  -1  12     1115.12     1158.65     60.00 o 
  -1  -1  12     1299.68     1255.73     57.10 o 
   0  -1  12      563.09      634.16     31.73 o 
   1  -1  12      360.04      585.78     63.37 o 
   2  -1  12      457.06      487.68     30.08 o 
   3  -1  12      425.35      340.21     36.16 o 
   4  -1  12     1234.72     1241.54     47.10 o 
   5  -1  12      150.67      132.56     33.49 o 
   6  -1  12      647.93      746.54     55.82 o 
   7  -1  12        8.88       -0.23     38.61 o 
  -9   0  12       35.88       11.40     39.07 o 
  -8   0  12      451.32      444.67     46.75 o 
  -7   0  12        0.57      -15.35     31.40 o 
  -6   0  12      653.82      714.46     75.93 o 
  -5   0  12      184.23      151.34     24.46 o 
  -4   0  12     1022.06     1120.60     39.97 o 
  -3   0  12      925.78      859.34     54.19 o 
  -2   0  12      597.73      579.33     43.96 o 
  -1   0  12     1247.24     1299.41     41.96 o 
   0   0  12      212.32      366.08     26.47 o 
   1   0  12     1687.35     1764.99     50.11 o 
   2   0  12      407.75      346.96     26.95 o 
   3   0  12     2025.50     2012.72    114.31 o 
   4   0  12      181.69      167.91     36.75 o 
   5   0  12      888.06      825.62     57.21 o 
   6   0  12      118.97      110.93     40.70 o 
  -9   1  12       61.60       76.28     41.16 o 
  -8   1  12        2.71        9.77     39.54 o 
  -7   1  12      198.05      218.85     38.61 o 
  -6   1  12       68.17       38.84     33.02 o 
  -5   1  12      911.81      955.75     68.37 o 
  -4   1  12      410.11      503.83     35.93 o 
  -3   1  12      235.25      237.38     23.93 o 
  -2   1  12     1543.01     1432.22     51.16 o 
  -1   1  12     1779.82     3008.58     81.98 o 
   0   1  12     1291.04     1370.62     76.86 o 
   1   1  12      173.29      146.32     46.51 o 
   2   1  12      940.39      872.77     38.30 o 
   3   1  12      623.37      656.54     48.61 o 
   5   1  12      275.82      179.77     41.63 o 
   6   1  12      556.07      544.21     56.05 o 
  -9   2  12       32.82        5.35     38.37 o 
  -8   2  12      106.04       69.54     38.61 o 
  -7   2  12       20.10       34.89     34.42 o 
  -6   2  12      263.80      332.11     39.54 o 
  -5   2  12       10.20       -6.74     27.91 o 
  -4   2  12      988.26      939.88     37.73 o 
  -3   2  12      417.46      473.75     38.02 o 
  -2   2  12     1695.82     2812.07     76.40 o 
  -1   2  12      189.19      235.56     25.43 o 
   0   2  12      635.31      655.92     34.19 o 
   1   2  12      297.16      309.66     28.76 o 
   2   2  12      494.60      437.23     44.42 o 
   3   2  12      366.73      407.92     43.96 o 
   4   2  12      217.41      150.47     36.75 o 
   5   2  12     1057.76      821.43     58.61 o 
  -8   3  12        1.61       -7.44     40.00 o 
  -7   3  12       82.14       82.33     36.98 o 
  -6   3  12        5.02        1.86     31.86 o 
  -5   3  12      392.99      420.95     40.70 o 
  -4   3  12        5.07       -9.30     27.44 o 
  -3   3  12      379.85      554.94     25.78 o 
  -2   3  12       27.41       15.20     17.44 o 
  -1   3  12      728.72      742.49     36.60 o 
   0   3  12      355.54      423.52     75.35 o 
   1   3  12      411.66      366.76     43.72 o 
   2   3  12      183.31      204.66     38.84 o 
   3   3  12      270.00      308.62     47.21 o 
   4   3  12      231.71      160.24     44.65 o 
   5   3  12      100.35      132.80     47.44 o 
  -8   4  12       11.08       13.95     39.77 o 
  -7   4  12        4.84        3.02     36.75 o 
  -6   4  12       67.30       96.28     36.51 o 
  -5   4  12       23.48       -1.16     29.30 o 
  -4   4  12       13.74       16.74     29.07 o 
  -3   4  12      150.63      149.68     24.82 o 
  -2   4  12      310.34      325.91     24.41 o 
  -1   4  12       75.78       40.47     33.95 o 
   0   4  12      331.32      233.96     36.28 o 
   1   4  12      160.75      145.12     37.91 o 
   2   4  12      371.77      453.74     50.23 o 
   3   4  12      416.66      304.66     44.42 o 
   4   4  12       78.10       80.00     45.58 o 
  -7   5  12       13.43       -3.26     35.12 o 
  -6   5  12        1.61        3.26     38.84 o 
  -5   5  12        0.13        7.44     33.95 o 
  -4   5  12       79.22       69.14     24.70 o 
  -3   5  12       45.65       33.64     24.07 o 
  -2   5  12       38.64       28.61     34.42 o 
  -1   5  12      223.91      166.29     36.51 o 
   0   5  12      255.20      283.97     46.28 o 
   1   5  12      399.17      389.09     49.30 o 
   2   5  12      110.71       87.21     41.63 o 
   3   5  12       97.07       81.63     45.82 o 
  -6   6  12        4.40       23.72     42.33 o 
  -5   6  12        2.65        2.56     39.54 o 
  -4   6  12        5.75       -4.22     27.04 o 
  -3   6  12       24.48       26.91     26.54 o 
  -2   6  12        7.03        5.35     37.44 o 
  -1   6  12       14.60       13.49     34.19 o 
   0   6  12      145.12      168.15     47.91 o 
   1   6  12        0.16      -11.40     35.82 o 
   2   6  12      103.63       38.14     46.75 o 
  -5   7  12       68.11       44.87     31.96 o 
  -4   7  12        7.04       -6.50     28.71 o 
  -3   7  12        5.77        4.42     43.96 o 
  -2   7  12        9.31        8.61     44.89 o 
  -1   7  12        1.53      -23.26     43.26 o 
   0   7  12       27.02       21.40     46.75 o 
  -1  -9  13      103.92       83.96     45.82 o 
   0  -9  13      382.75      404.90     58.84 o 
   1  -9  13       19.17       13.49     39.77 o 
   2  -9  13      222.54      220.01     48.61 o 
  -3  -8  13      895.27      970.27     72.79 o 
  -2  -8  13      302.92      327.69     52.56 o 
  -1  -8  13      675.66      686.54     64.42 o 
   0  -8  13      134.08       90.24     45.12 o 
   1  -8  13      487.75      578.86     59.77 o 
   2  -8  13       31.04       40.00     41.16 o 
   3  -8  13      582.06      550.49     56.75 o 
   4  -8  13        9.31       -0.46     29.19 o 
  -4  -7  13      706.72      670.96     61.86 o 
  -3  -7  13      789.36      732.82     59.77 o 
  -2  -7  13      705.80      674.45     60.47 o 
  -1  -7  13      163.30      121.87     38.84 o 
   0  -7  13     1435.97     1474.48     79.77 o 
   1  -7  13      222.46      235.13     42.33 o 
   2  -7  13      841.02      792.36     61.63 o 
   3  -7  13       71.79       37.52     34.30 o 
   4  -7  13      820.47      788.38     43.58 o 
   5  -7  13       75.60       43.05     29.34 o 
  -5  -6  13      192.21      153.26     46.05 o 
  -4  -6  13      500.33      409.09     48.61 o 
  -3  -6  13      220.30      216.75     40.93 o 
  -2  -6  13      709.39      787.94     61.63 o 
  -1  -6  13     2654.68     2210.79     89.54 o 
   0  -6  13      743.19      524.44     49.07 o 
   1  -6  13     1643.90     1722.86     79.07 o 
   2  -6  13      103.91       94.54     27.30 o 
   3  -6  13      757.13      746.85     67.44 o 
   4  -6  13      164.86       52.54     50.82 o 
   5  -6  13      462.06      492.98     50.93 o 
  -6  -5  13      307.48      276.06     52.10 o 
  -5  -5  13      509.94      469.79     53.72 o 
  -4  -5  13      831.35      725.84     56.28 o 
  -3  -5  13      429.34      393.50     48.61 o 
  -2  -5  13      356.89      405.37     48.84 o 
  -1  -5  13     1046.58     1013.99     64.89 o 
   0  -5  13     2261.91     2119.85     85.58 o 
   1  -5  13      367.92      306.06     45.12 o 
   2  -5  13     2353.22     2001.48     82.56 o 
   3  -5  13       95.29       61.74     20.55 o 
   4  -5  13      396.74      466.51     60.00 o 
   5  -5  13       38.11       31.76     26.68 o 
   6  -5  13      848.09      931.81     50.23 o 
  -7  -4  13      115.93      135.59     46.05 o 
  -6  -4  13       76.12       90.93     42.33 o 
  -5  -4  13      361.00      398.62     49.54 o 
  -4  -4  13      314.36      243.27     44.19 o 
  -3  -4  13      490.96      652.35     54.42 o 
  -2  -4  13      224.69      256.29     42.09 o 
  -1  -4  13     1415.76     1298.19     68.61 o 
   0  -4  13      959.77      938.64     60.00 o 
   1  -4  13     2547.28     2494.52     93.26 o 
   2  -4  13      127.43       95.98     23.62 o 
   3  -4  13     1572.57     1422.53    124.89 o 
   4  -4  13        8.38       22.82     25.03 o 
   5  -4  13     1651.46     1593.87     56.13 o 
   6  -4  13       26.99       -7.09     28.01 o 
  -7  -3  13        0.14       -3.95     43.49 o 
  -6  -3  13        6.18       19.54     38.84 o 
  -5  -3  13        7.57       13.26     36.75 o 
  -4  -3  13      277.39      254.89     41.86 o 
  -3  -3  13       24.60       40.93     33.95 o 
  -2  -3  13      566.41      714.91     53.72 o 
  -1  -3  13      300.18      284.66     41.16 o 
   0  -3  13     1494.39     1387.03     70.00 o 
   1  -3  13      805.14      664.65     69.65 o 
   2  -3  13     3520.54     3440.82     75.12 o 
   3  -3  13      655.18      788.61     88.84 o 
   4  -3  13      854.64      795.10     40.03 o 
   5  -3  13       10.95        4.89     23.82 o 
   6  -3  13     1113.28     1211.32     52.28 o 
  -7  -2  13       27.90       15.17     26.69 o 
  -6  -2  13       17.10        4.42     37.68 o 
  -5  -2  13      290.95      255.36     40.93 o 
  -4  -2  13      119.52      104.89     34.19 o 
  -3  -2  13       29.82       30.47     33.72 o 
  -2  -2  13      223.27      203.96     38.84 o 
  -1  -2  13      184.35      210.01     37.68 o 
   0  -2  13      207.05      223.73     38.49 o 
   1  -2  13     1750.78     1887.87     54.12 o 
   2  -2  13      737.26      981.42     42.14 o 
   3  -2  13     1499.25     1584.97     51.77 o 
   4  -2  13      443.19      392.07     32.22 o 
   5  -2  13     1069.66     1051.63     72.79 o 
   6  -2  13       75.92       66.05     39.77 o 
  -8  -1  13       16.67       11.86     39.07 o 
  -7  -1  13        0.27        4.52     25.55 o 
  -6  -1  13       11.32       13.47     25.52 o 
  -5  -1  13      119.94      170.01     39.77 o 
  -4  -1  13       13.09        7.91     33.26 o 
  -3  -1  13      174.96      179.08     37.68 o 
  -2  -1  13        0.25        0.00     31.40 o 
  -1  -1  13      181.43      149.54     35.82 o 
   0  -1  13       31.16       22.53     20.41 o 
   1  -1  13      289.32      439.35     33.02 o 
   2  -1  13     1908.63     1750.56     52.70 o 
   3  -1  13      419.34      331.38     29.10 o 
   4  -1  13      603.29      646.62     38.91 o 
   5  -1  13       95.07       57.68     38.84 o 
   6  -1  13      475.66      543.28     54.89 o 
  -8   0  13        0.80       32.79     38.84 o 
  -7   0  13       46.64       55.58     40.23 o 
  -6   0  13       17.75       21.59     23.78 o 
  -5   0  13       28.64       20.00     34.89 o 
  -4   0  13        4.78       12.56     33.95 o 
  -3   0  13       22.40       12.09     29.54 o 
  -2   0  13      124.27      145.59     35.58 o 
  -1   0  13      119.28      118.12     23.64 o 
   0   0  13        0.50       -1.18     19.67 o 
   1   0  13      172.13      174.72     27.56 o 
   2   0  13      338.11      337.33     41.75 o 
   3   0  13      888.44      931.00     43.07 o 
   4   0  13       36.69       56.51     37.44 o 
   5   0  13      619.37      613.75     55.35 o 
  -8   1  13       30.78       17.44     42.79 o 
  -7   1  13      122.88       81.63     38.84 o 
  -6   1  13        6.03       -9.07     34.42 o 
  -5   1  13      113.58      123.28     26.84 o 
  -4   1  13       64.87       56.28     35.12 o 
  -3   1  13       21.86       24.88     29.54 o 
  -2   1  13      127.01      160.24     37.21 o 
  -1   1  13       45.34       79.89     22.37 o 
   0   1  13        0.04       -1.31     20.06 o 
   1   1  13        0.09       -6.68     20.23 o 
   2   1  13       86.50      103.47     26.39 o 
   3   1  13      102.26       69.54     37.44 o 
   4   1  13      510.69      336.06     45.82 o 
   5   1  13       57.02       47.44     42.09 o 
  -8   2  13       95.80       36.28     45.58 o 
  -7   2  13       21.13       18.84     40.47 o 
  -6   2  13      190.65      185.12     39.07 o 
  -5   2  13       62.09       43.72     32.56 o 
  -4   2  13      377.19      353.74     28.99 o 
  -3   2  13       16.13       11.63     33.26 o 
  -2   2  13        7.49       12.31     21.95 o 
  -1   2  13        3.12       -1.03     20.80 o 
   0   2  13       11.97        6.86     23.02 o 
   1   2  13        2.80        7.59     23.11 o 
   2   2  13        6.62      -10.00     34.89 o 
   3   2  13       24.89       28.84     39.07 o 
   4   2  13       51.43       44.19     40.00 o 
  -7   3  13      105.68      121.63     41.63 o 
  -6   3  13      102.00      100.47     40.70 o 
  -5   3  13      210.64      174.66     36.75 o 
  -4   3  13       77.96       59.07     32.56 o 
  -2   3  13      203.85      210.88     28.24 o 
  -1   3  13       84.73       68.71     25.26 o 
   0   3  13       76.38       78.01     25.69 o 
   1   3  13        9.76        7.91     30.23 o 
   2   3  13       30.48       31.86     35.12 o 
   3   3  13       14.96       16.28     39.77 o 
   4   3  13       30.92       34.42     38.14 o 
  -7   4  13       23.22       46.05     41.63 o 
  -6   4  13      284.03      288.62     43.72 o 
  -5   4  13      289.38      259.55     45.58 o 
  -4   4  13      286.06      442.11     44.89 o 
  -3   4  13      102.57      117.38     31.51 o 
  -2   4  13      121.62      124.42     41.63 o 
  -1   4  13      132.92      128.14     42.33 o 
   0   4  13       34.92       18.14     37.91 o 
   1   4  13      153.01      116.75     40.70 o 
   2   4  13      105.77       84.19     40.93 o 
   3   4  13       21.33       20.00     42.56 o 
  -6   5  13        0.10       -5.58     39.54 o 
  -5   5  13      299.98      462.58     49.30 o 
  -4   5  13       92.49       82.33     42.79 o 
  -3   5  13      232.96      226.45     32.39 o 
  -2   5  13      156.21      107.68     44.19 o 
  -1   5  13      113.28      109.31     44.65 o 
   0   5  13       32.65        1.63     42.09 o 
   1   5  13       73.75       54.42     38.14 o 
  -4   6  13      141.97      125.99     37.56 o 
  -3   6  13       79.18       86.75     44.65 o 
  -2   6  13      267.00      213.03     46.98 o 
  -1   6  13      139.90      188.38     47.68 o 
   0  -8  14      106.63       42.33     39.77 o 
   1  -8  14      229.87      226.06     52.56 o 
  -3  -7  14        4.01       -4.19     43.26 o 
  -2  -7  14      274.55      280.71     48.37 o 
  -1  -7  14       30.73       33.72     42.79 o 
   0  -7  14      459.90      560.72     60.70 o 
   1  -7  14       74.46      102.33     42.33 o 
   2  -7  14      554.65      435.13     56.05 o 
   3  -7  14       33.02       15.12     41.86 o 
  -4  -6  14        5.05        9.07     44.19 o 
  -3  -6  14       36.40       50.47     41.40 o 
  -2  -6  14       85.77       86.75     42.79 o 
  -1  -6  14       77.99       52.79     40.23 o 
   0  -6  14       62.60       29.30     39.07 o 
   1  -6  14      330.91      336.53     50.47 o 
   2  -6  14       80.66       51.63     41.63 o 
   3  -6  14      735.72      711.93     33.58 o 
   4  -6  14       77.78       57.62     33.10 o 
  -5  -5  14        0.08      -10.70     43.03 o 
  -4  -5  14       19.76       20.23     42.56 o 
  -3  -5  14        0.62       13.02     39.77 o 
  -2  -5  14       28.56       59.77     39.77 o 
  -1  -5  14       90.12      110.93     38.61 o 
   0  -5  14        4.06        1.16     35.58 o 
   1  -5  14       11.98       17.44     37.21 o 
   2  -5  14       68.93       17.68     38.84 o 
   3  -5  14      101.63       61.43     27.25 o 
   4  -5  14      311.37      273.21     33.61 o 
  -6  -4  14       42.34       37.21     45.12 o 
  -5  -4  14      139.68      168.61     47.91 o 
  -4  -4  14       22.29       11.40     38.37 o 
  -3  -4  14      150.15      138.61     43.49 o 
  -2  -4  14       32.52        3.02     31.86 o 
  -1  -4  14        3.14       11.16     34.89 o 
   0  -4  14        0.02       -7.91     34.65 o 
   1  -4  14        0.09       14.88     35.82 o 
   2  -4  14        4.38        3.15     24.09 o 
   3  -4  14       17.56       13.58     25.29 o 
   4  -4  14        1.31       -2.20     26.59 o 
   5  -4  14      180.75      170.16     32.20 o 
  -6  -3  14       62.46       42.79     43.26 o 
  -5  -3  14       83.18       58.37     36.05 o 
  -4  -3  14      254.57      254.66     45.35 o 
  -3  -3  14      183.10      161.87     40.93 o 
  -2  -3  14      193.41      149.08     38.84 o 
  -1  -3  14      175.24      179.77     40.23 o 
   0  -3  14        0.41        5.12     33.95 o 
   1  -3  14        9.60       18.61     33.95 o 
   2  -3  14        9.17       17.35     24.33 o 
   3  -3  14        6.83        3.25     25.41 o 
   4  -3  14        0.32        4.93     25.23 o 
   5  -3  14        0.95       -6.66     27.74 o 
  -6  -2  14      179.54      224.43     49.30 o 
  -5  -2  14      257.26      242.80     47.44 o 
  -4  -2  14      120.66       82.33     39.07 o 
  -3  -2  14      220.15      199.78     39.77 o 
  -2  -2  14      147.94      143.03     40.70 o 
  -1  -2  14      338.38      323.50     45.82 o 
   0  -2  14       62.87       30.47     30.93 o 
   1  -2  14      109.65      126.58     35.70 o 
   2  -2  14        1.59        1.29     23.44 o 
   3  -2  14       56.59       53.48     26.06 o 
   4  -2  14        0.03       -3.09     26.82 o 
   5  -2  14        0.84        1.81     28.86 o 
  -6  -1  14      182.36      165.59     48.84 o 
  -5  -1  14      145.48      170.70     43.49 o 
  -4  -1  14      320.97      339.55     48.37 o 
  -3  -1  14      381.32      294.43     44.42 o 
  -2  -1  14      319.79      326.29     46.05 o 
  -1  -1  14      194.74      189.54     40.93 o 
   0  -1  14      727.76      785.15     57.91 o 
   1  -1  14       54.86       83.08     25.69 o 
   2  -1  14      342.95      364.95     33.28 o 
   3  -1  14       14.83       22.86     26.87 o 
   4  -1  14       51.23       29.11     26.12 o 
  -7   0  14       79.83      100.70     42.33 o 
  -5   0  14      238.70      218.38     44.19 o 
  -4   0  14      166.69      158.61     42.33 o 
  -3   0  14      181.13      171.87     41.63 o 
  -2   0  14      411.09      428.16     47.91 o 
  -1   0  14      382.91      284.90     45.35 o 
   0   0  14      516.82      733.12     45.82 o 
   1   0  14      420.56      424.41     33.10 o 
   2   0  14       49.73       26.59     24.25 o 
   3   0  14      638.59      715.74     42.02 o 
   4   0  14        3.82      -11.63     38.37 o 
  -7   1  14      324.54      264.89     48.84 o 
  -4   1  14      152.72      109.54     39.30 o 
  -3   1  14      125.21      121.87     41.63 o 
  -2   1  14      409.97      534.67     54.65 o 
  -1   1  14      284.09      379.36     34.77 o 
   0   1  14      387.59      421.25     53.84 o 
   1   1  14      302.42      257.64    105.47 o 
   2   1  14      544.56      564.29     64.89 o 
   3   1  14      101.00       85.82     39.07 o 
   4   1  14      542.56      438.39     54.42 o 
  -6   2  14      258.58      214.43     43.26 o 
  -3   2  14      534.85      550.95     53.03 o 
  -2   2  14      230.33      451.41     53.26 o 
  -1   2  14      445.83      448.66     43.61 o 
   0   2  14      313.67      251.47     36.98 o 
   1   2  14      514.97      466.93     36.65 o 
   2   2  14      179.17      164.89     41.40 o 
   3   2  14      461.43      394.67     52.56 o 
  -6   3  14       62.84       57.21     39.77 o 
  -2   3  14      152.50      216.66     34.40 o 
  -1   3  14       47.74       36.17     26.70 o 
   0   3  14      366.79      325.00     33.85 o 
   1   3  14      264.59      290.48     50.00 o 
   2   3  14      639.51      614.91     60.00 o 
  -5   4  14       37.57       36.28     40.23 o 
  -2   4  14      116.02      139.08     41.16 o 
  -1   4  14      125.83      133.03     43.72 o 
   0   4  14      131.83       89.31     44.65 o 
   1   4  14      123.33       80.24     47.21 o 
  -2   5  14       33.69       21.63     45.12 o 
  -2  -6  15      183.82      141.40     49.77 o 
  -1  -6  15      619.26      580.95     61.63 o 
   0  -6  15       56.08       16.28     41.16 o 
   1  -6  15      550.07      544.91     58.61 o 
  -3  -5  15      148.87      105.35     48.14 o 
  -2  -5  15      585.03      444.20     52.79 o 
  -1  -5  15      166.71       99.07     43.49 o 
   0  -5  15      760.60      603.75     56.28 o 
   1  -5  15      114.56       60.00     43.26 o 
   2  -5  15      689.92      690.03     63.96 o 
  -4  -4  15      398.42      399.78     57.91 o 
  -3  -4  15      912.17      894.46     69.54 o 
  -2  -4  15      446.18      420.02     55.82 o 
  -1  -4  15      761.89      665.14     57.44 o 
   0  -4  15       91.06        4.42     37.91 o 
   1  -4  15      438.96      389.78     47.91 o 
   2  -4  15       30.24        1.16     38.14 o 
   3  -4  15      495.43      557.02     38.92 o 
  -5  -3  15      227.25      220.24     47.91 o 
  -4  -3  15      130.95      132.56     48.14 o 
  -3  -3  15      432.73      456.53     55.58 o 
  -2  -3  15     1007.44     1072.83     70.47 o 
  -1  -3  15      152.31      155.12     42.56 o 
   0  -3  15     1427.78     1468.90     80.24 o 
   1  -3  15       98.23       26.28     37.68 o 
   2  -3  15      476.02      484.66     47.21 o 
   3  -3  15       16.89        6.15     25.95 o 
  -5  -2  15      140.01      176.05     52.56 o 
  -4  -2  15       84.16       77.91     43.49 o 
  -3  -2  15      356.12      437.69     54.89 o 
  -2  -2  15      336.68      300.48     48.61 o 
  -1  -2  15     1603.89     1623.09     81.63 o 
   0  -2  15      260.26      197.22     45.35 o 
   1  -2  15      957.23     1137.02     72.33 o 
   2  -2  15       70.05      130.23     30.00 o 
   3  -2  15      561.26      572.43     58.14 o 
  -5  -1  15        5.88       -7.67     39.07 o 
  -4  -1  15      155.86      149.77     44.89 o 
  -3  -1  15      135.98      111.40     44.19 o 
  -2  -1  15      427.08      435.13     50.70 o 
  -1  -1  15      451.39      311.18     46.75 o 
   0  -1  15     1101.53     1034.23     69.54 o 
   1  -1  15      163.52      209.56     44.54 o 
   2  -1  15      657.14      590.26     56.40 o 
   3  -1  15        7.15       14.95     26.63 o 
  -5   0  15        3.02       36.75     44.89 o 
  -4   0  15       48.37       21.16     42.33 o 
  -3   0  15       38.05       32.79     36.75 o 
  -2   0  15      109.74      107.91     43.49 o 
  -1   0  15      318.81      237.45     41.40 o 
   0   0  15      251.77      360.71     52.10 o 
   1   0  15      920.75      951.00     47.22 o 
   2   0  15      284.18      280.17     57.68 o 
  -4   1  15        4.42      -10.23     40.70 o 
  -3   1  15       57.04       37.91     37.68 o 
  -2   1  15        0.42       -7.67     34.42 o 
  -1   1  15       86.84      123.96     44.89 o 
   0   1  15      596.06      642.72     66.51 o 
   1   1  15      296.63      252.94     42.56 o 
   2   1  15      137.72      115.57     33.10 o 
  -3   2  15       49.78       20.70     43.03 o 
  -2   2  15       15.86       11.40     39.07 o 
  -1   2  15       17.28       17.68     41.63 o 
   0   2  15      110.88      140.55     37.09 o 
   1   2  15      236.66      265.46     37.30 o 
  -1   3  15       10.32        3.17     30.67 o 
  -1  -3  16        3.51       -4.65     43.26 o 
  -2  -2  16        5.78       -7.21     42.56 o 
  -1  -2  16        0.27        8.14     40.47 o 
   0  -2  16        0.02        3.95     43.49 o 
  -2  -1  16        2.27        9.07     43.96 o 
  -1  -1  16       25.97       14.19     44.89 o 
                                                 
